# Supplementary material for: A transposon insertion in the 5′ UTR of OsPT1 reprograms its expression pattern and promotes cadmium accumulation in rice grains
Source: Plant Commun. 2025 Oct 15;7(1):101566. doi: 10.1016/j.xplc.2025.101566 (PMC12902297; doi:10.1016/j.xplc.2025.101566)
Supplement: Data S1. Supplemental Tables 1–12 [file mmc2.xlsx]

## Sheet: Table summary
Table Summary
Tables	File name of Tables (Sheets)	Descriptions	Note
Table S1	1. GCC of RDP1	List of the rice GCC in early and late season; statistical and analysis
Table S2	2. SNPs associated with GCC	Detected SNPs significantly associated with the GCC phenotype
Table S3	3. LAGCCs identified	The 29 LAGCCs identified in this study
Table S4	4. Genes in LAGCC3 and LAGCC4	List of genes in LAGCC3 and LAGCC4	The five transporter genes were highlighted with yellow
Table S5	5. Sequenced rice accessions	List of rice accessions for candidate genes' sequencing
Table S6	6. GCC of haplotypes	GCC differences between haplotype A-1 and B-3	haplotype A-1 (low GCC type); haplotype B-3 (high GCC type)
Table S7	7. GCC of RDP1 and H-MITE	GCC of RDP1 and H-MITE insertion in 5’UTR of OsPT1 detected
Table S8	8. 430 accessions from 3K-RG	List of 430 accessions from 3K-RG used in this study
Table S9	9. H-MITE pull-down protein	List of LC-MS/MS detected ProOsPT1H-MITE specifically pull-down proteins
Table S10	10. Editing type of mutats	The editing type of ospt1, osbhlh35, and ospt1h-mite mutants
Table S11	11. Primers	Sequences of primers used in this study
Table S12	12. Accession numbers	Sequence data of the genes in this study

## Sheet: 1. GCC of RDP1
Table S1. GCC of RDP1
Early season						Late season						Trait	Season	Na	Mean ± SD b (mg/kg)	Range(mg/kg)	CVc (%)	H2Bd (%)
NSFTV No.	Accession name	Country	Subpopulation	GCC (mg/kg)		NSFTV No.	Accession name	Country	Subpopulation	GCC (mg/kg)		GCC	Early	269	0.105 ± 0.109	0.008 - 0.454	103.81	41.67
1	Agostano	Italy	TEJ	0.0114331		3	Ai-Chiao-Hong	China	IND	0.33			Late	278	0.390 ± 0.315	0.058 – 2.092	80.77
3	Ai-Chiao-Hong	China	IND	0.036538		5	NSF-TV 5	India	ARO	0.795		aN, number of accessions; bSD, standard deviation; cCV, coefficient of variation; dH2B, broad sense heritability.
4	NSF-TV 4	India	AUS	0.0420868		9	Baber	India	TEJ	0.123
9	Baber	India	TEJ	0.0140374		12	Basmati	Pakistan	ARO	1.088
10	Baghlani Nangarhar	Afghanistan	TEJ	0.0118224		13	NSF-TV 13	Pakistan	AUS	1.8945		Trait	Season	Admix				ARO
12	Basmati	Pakistan	ARO	0.256516		14	Basmati 217	India	TRJ	0.395				Na	Mean ± SDb (mg/kg)	Range (mg/kg)	CVc (%)	N	Mean ± SD (mg/kg)	Range (mg/kg)	CV (%)
13	NSF-TV 13	Pakistan	AUS	0.31238		16	Bico Branco	Brazil	ARO	0.199
16	Bico Branco	Brazil	ARO	0.121746		17	Binulawan	Philippines	IND	0.7575		GCC	Early	38	0.109 ± 0.103	0.008 - 0.454	95	8	0.207 ± 0.139	0.056 - 0.490	36.4
17	Binulawan	Philippines	IND	0.508395		18	BJ 1	India	AUS	0.554			Late	41	0.366 ± 0.271	0.066 - 1.166	74.04	7	0.635 ± 0.288	0.199 - 1.088	45.3
18	BJ 1	India	AUS	0.13409		20	Blue Rose	Louisiana	Admix	0.46		Trait	Season	AUS				IND
20	Blue Rose	Louisiana	Admix	0.36144		21	Byakkoku Y 5006 Seln	Australia	IND	0.9665				N	Mean ± SD (mg/kg)	Range (mg/kg)	CV (%)	N	Mean ± SD (mg/g)	Range (mg/kg)	CV (%)
21	Byakkoku Y 5006 Seln	Australia	IND	0.491724		22	Caawa/Fortuna 6-103-15	Taiwan	TRJ	0.379
22	Caawa/Fortuna 6-103-15	Taiwan	TRJ	0.116745		24	Carolina Gold	United States	TRJ	0.206		GCC	Early	47	0.081 ± 0.089	0.016 - 0.490	109.88	59	0.127 ± 0.117	0.012 - 0.508	92.13
24	Carolina Gold	United States	TRJ	0.0907439		26	Carolina Gold Sel	United States	TRJ	0.2415			Late	44	0.384 ± 0.281	0.099 - 1.894	73.18	60	0.604 ± 0.398	0.074 - 2.092	65.89
26	Carolina Gold Sel	United States	TRJ	0.0474075		27	NSF-TV 27	Pakistan	TRJ	0.734		Trait	Season	TEJ				TRJ
27	NSF-TV 27	Pakistan	TRJ	0.0353847		29	Chau	Vietnam	IND	0.1255				N	Mean ± SD (mg/kg)	Range (mg/kg)	CV (%)	N	Mean ± SD (mg/kg)	Range (mg/kg)	CV (%)
32	Chodongji	South Korea	TEJ	0.137396		32	Chodongji	South Korea	TEJ	0.3345
33	Chuan 4	Taiwan	AUS	0.0504919		33	Chuan 4	Taiwan	AUS	0.0985		GCC	Early	53	0.101 ± 0.139	0.011 - 0.623	137.62	61	0.086 ± 0.072	0.009 - 5.270	83.72
34	NSF-TV 34	India	IND	0.0303891		34	NSF-TV 34	India	IND	0.38			Late	62	0.266 ± 0.250	0.058 - 1.319	93.98	59	0.290 ± 0.212	0.060 - 1.227	73.1
36	CS-M3	United States-CA	TEJ	0.0916368		36	CS-M3	United States-CA	TEJ	0.141		aN, number of accessions; bSD, standard deviation; cCV, coefficient of variation; dH2B, broad sense heritability.
37	Cuba 65	Cuba	TRJ	0.0480072		37	Cuba 65	Cuba	TRJ	0.2175
39	NSF-TV 39	Bangladesh	Admix	0.27807		39	NSF-TV 39	Bangladesh	Admix	0.568
40	Dam	Thailand	Admix	0.0761781		40	Dam	Thailand	Admix	0.588
43	Dee Geo Woo Gen	Taiwan	IND	0.303958		43	Dee Geo Woo Gen	Taiwan	IND	0.503
44	Dhala Shaitta	Bangladesh	AUS	0.0242549		45	Dom-sufid	Iran	ARO	0.752
46	Dourado Agulha	Brazil	TRJ	0.108168		46	Dourado Agulha	Brazil	TRJ	0.356
49	DV85	Bangladesh	AUS	0.0486728		49	DV85	Bangladesh	AUS	0.4175
50	DZ78	Bangladesh	AUS	0.0170526		50	DZ78	Bangladesh	AUS	0.238
51	Early Wataribune	Japan	TEJ	0.384743		51	Early Wataribune	Japan	TEJ	0.168
52	Eh Ia Chiu	Taiwan	TEJ	0.0484411		52	Eh Ia Chiu	Taiwan	TEJ	0.2185
54	Fortuna	United States	TRJ	0.084145		55	Gerdeh	Iran	Admix	0.196
55	Gerdeh	Iran	Admix	0.0137098		56	Geumobyeo	South Korea	TEJ	0.063
56	Geumobyeo	South Korea	TEJ	0.0170859		57	NSF-TV 57	Iran	IND	1.082
57	NSF-TV 57	Iran	IND	0.274781		58	Ghati Kamma Nangarhar	Afghanistan	AUS	0.6835
58	Ghati Kamma Nangarhar	Afghanistan	AUS	0.207183		59	Gogo Lempuk	Indonesia	TRJ	0.115
59	Gogo Lempuk	Indonesia	TRJ	0.0220303		61	Guan-Yin-Tsan	China	IND	0.652
61	Guan-Yin-Tsan	China	IND	0.0301329		65	Honduras	Honduras	TRJ	0.191
65	Honduras	Honduras	TRJ	0.0346691		67	Hu Lo Tao	China	TEJ	0.2875
67	Hu Lo Tao	China	TEJ	0.133715		68	I-Geo-Tze	Taiwan	Admix	1.166
68	I-Geo-Tze	Taiwan	Admix	0.453971		70	Iguape Cateto	Haiti	TRJ	0.28
69	IAC 25	Brazil	TRJ	0.110726		71	IR 36	Philippines	IND	1.644
70	Iguape Cateto	Haiti	TRJ	0.0722303		72	IR 8	Philippines	IND	1.0755
71	IR 36	Philippines	IND	0.170688		73	IRAT 177	French Guiana	TRJ	0.097
72	IR 8	Philippines	IND	0.227149		74	IRGA 409	Brazil	IND	2.092
73	IRAT 177	French Guiana	TRJ	0.0624597		75	Jambu	Indonesia	TRJ	0.459
74	IRGA 409	Brazil	IND	0.255315		76	Jaya	India	IND	0.927
75	Jambu	Indonesia	TRJ	0.123131		78	Jhona 349	India	AUS	0.334
76	Jaya	India	IND	0.208723		81	Kalamkati	India	AUS	0.3135
78	Jhona 349	India	AUS	0.0795754		83	Kamenoo	Japan	TEJ	0.215
80	K 65	Suriname	Admix	0.0823693		84	Kaniranga	Indonesia	TRJ	0.194
81	Kalamkati	India	AUS	0.137028		85	Kasalath	India	AUS	0.251
83	Kamenoo	Japan	TEJ	0.0310105		86	Kaw Luyoeng	Thailand	TEJ	0.2215
84	Kaniranga	Indonesia	TRJ	0.0823302		88	Khao Gaew	Thailand	AUS	0.216
85	Kasalath	India	AUS	0.110599		89	NSF-TV 89	Thailand	TRJ	0.136
86	Kaw Luyoeng	Thailand	TEJ	0.166181		90	Kiang-Chou-Chiu	Taiwan	IND	0.7
88	Khao Gaew	Thailand	AUS	0.0480023		91	Kibi	Japan	TEJ	0.189
89	NSF-TV 89	Thailand	TRJ	0.0989854		92	Kinastano	Philippines	TRJ	0.242
90	Kiang-Chou-Chiu	Taiwan	IND	0.0584708		94	Koshihikari	Japan	TEJ	1.282
91	Kibi	Japan	TEJ	0.0989387		97	Kun-Min-Tsieh-Hunan	China	IND	1.035
94	Koshihikari	Japan	TEJ	0.615635		100	Lacrosse	United States	Admix	0.2655
97	Kun-Min-Tsieh-Hunan	China	IND	0.462653		103	Luk Takhar	Afghanistan	TEJ	0.1025
100	Lacrosse	United States	Admix	0.127854		104	Mansaku	Japan	TEJ	0.483
103	Luk Takhar	Afghanistan	TEJ	0.0761143		105	Mehr	Iran	AUS	0.32
104	Mansaku	Japan	TEJ	0.0410705		106	Ming Hui	China	IND	0.4165
105	Mehr	Iran	AUS	0.0222309		108	Moroberekan	Guinea	TRJ	0.162
106	Ming Hui	China	IND	0.117841		109	MTU9	India	IND	0.264
108	Moroberekan	Guinea	TRJ	0.0188304		110	Mudgo	India	IND	0.837
109	MTU9	India	IND	0.0801833		113	Norin 20	Japan	TEJ	0.5935
113	Norin 20	Japan	TEJ	0.21291		114	Nova	United States	Admix	0.1605
114	Nova	United States	Admix	0.0360522		115	NPE 835	Pakistan	TEJ	0.0895
115	NPE 835	Pakistan	TEJ	0.0128115		116	NSF-TV 116	Pakistan	TRJ	0.2195
116	NSF-TV 116	Pakistan	TRJ	0.127606		117	O-Luen-Cheung	Taiwan	IND	0.446
117	O-Luen-Cheung	Taiwan	IND	0.0521869		118	Oro	Chile	TEJ	0.074
118	Oro	Chile	TEJ	0.0253347		119	Oryzica Llanos 5	Colombia	IND	0.8355
119	Oryzica Llanos 5	Colombia	IND	0.111432		120	OS6	Nigeria	TRJ	0.127
120	OS6	Nigeria	TRJ	0.0794658		121	Ostiglia	Argentina	TEJ	0.084
121	Ostiglia	Argentina	TEJ	0.0382517		122	Padi Kasalle	Indonesia	TRJ	0.099
122	Padi Kasalle	Indonesia	TRJ	0.0109525		125	Pao-Tou-Hung	China	IND	0.4745
123	Pagaiyahan	Taiwan	IND	0.199073		126	Pappaku	Taiwan	IND	0.514
125	Pao-Tou-Hung	China	IND	0.116829		128	Pato De Gallinazo	Australia	Admix	0.436
128	Pato De Gallinazo	Australia	Admix	0.185895		129	Peh-Kuh	Taiwan	IND	0.6875
129	Peh-Kuh	Taiwan	IND	0.187902		130	Peh-Kuh-Tsao-Tu	Taiwan	IND	0.8015
130	Peh-Kuh-Tsao-Tu	Taiwan	IND	0.179355		131	Phudugey	Bhutan	AUS	0.466
131	Phudugey	Bhutan	AUS	0.142769		132	Rathuwee	Sri Lanka	IND	0.2875
132	Rathuwee	Sri Lanka	IND	0.113825		133	Rikuto Kemochi	Japan	TEJ	0.211
133	Rikuto Kemochi	Japan	TEJ	0.050157		134	Romeo	Italy	TEJ	0.208
134	Romeo	Italy	TEJ	0.0161065		135	RT 1031-69	Zaire	TRJ	0.265
137	RTS14	Vietnam	IND	0.0276862		137	RTS14	Vietnam	IND	0.24
139	S4542A3-49B-2B12	United States	TRJ	0.0901495		139	S4542A3-49B-2B12	United States	TRJ	0.079
140	Saturn	United States	Admix	0.0162536		140	Saturn	United States	Admix	0.198
141	Seratoes Hari	Indonesia	IND	0.101318		141	Seratoes Hari	Indonesia	IND	1.446
142	Shai-Kuh	China	IND	0.225787		143	Shinriki	Japan	TEJ	0.334
143	Shinriki	Japan	TEJ	0.186471		146	Shuang-Chiang	Taiwan	IND	0.505
144	Shoemed	United States	TEJ	0.0541053		150	Sultani	Egypt	TRJ	0.295
146	Shuang-Chiang	Taiwan	IND	0.0867934		151	Suweon	Korea	TEJ	0.224
147	Sinampaga Selection	Philippines	TRJ	0.10909		152	T 1	India	AUS	0.2455
149	Sinaguing	Philippines	TRJ	0.287303		153	T26	India	AUS	0.355
150	Sultani	Egypt	TRJ	0.206656		154	Ta Hung Ku	China	TEJ	0.8665
151	Suweon	Korea	TEJ	0.0454956		155	Ta Mao Tsao	China	TEJ	0.1575
152	T 1	India	AUS	0.192387		156	Taichung Native 1	Taiwan	IND	0.913
153	T26	India	AUS	0.0542955		157	Tainan Iku 487	Taiwan	TEJ	0.402
154	Ta Hung Ku	China	TEJ	0.482456		158	Taipei 309	Taiwan	TEJ	0.366
155	Ta Mao Tsao	China	TEJ	0.0907045		160	NSF-TV 160	Iran	ARO	0.441
156	Taichung Native 1	Taiwan	IND	0.330358		161	TeQing	China	IND	0.4365
157	Tainan Iku 487	Taiwan	TEJ	0.0795474		163	Taducan	Philippines	IND	0.2635
158	Taipei 309	Taiwan	TEJ	0.0801747		164	Tondok	Indonesia	TRJ	0.1005
160	NSF-TV 160	Iran	ARO	0.489814		165	Trembese	Indonesia	TRJ	0.231
161	TeQing	China	IND	0.137135		166	Tsipala 421	Madagascar	Admix	0.504
163	Taducan	Philippines	IND	0.0532737		167	B6616A4-22-Bk-5-4	United States	TRJ	0.563
164	Tondok	Indonesia	TRJ	0.0270447		168	Vary Vato 462	Madagascar	Admix	0.915
165	Trembese	Indonesia	TRJ	0.0431589		171	ZHE 733	China	IND	0.3355
166	Tsipala 421	Madagascar	Admix	0.176472		172	Zhenshan 2	China	IND	0.301
167	B6616A4-22-Bk-5-4	United States	TRJ	0.0940488		173	Nipponbare	Japan	TEJ	0.2585
168	Vary Vato 462	Madagascar	Admix	0.144784		174	Azucena	Philippines	TRJ	0.3545
171	ZHE 733	China	IND	0.0214359		177	68-2	France	TEJ	0.076
172	Zhenshan 2	China	IND	0.0195464		178	ARC 6578	India	AUS	0.383
173	Nipponbare	Japan	TEJ	0.106201		180	Benllok	Peru	TEJ	0.175
174	Azucena	Philippines	TRJ	0.11337		181	Bergreis	Austria	TEJ	0.305
177	68-2	France	TEJ	0.0187708		182	Blue Rose Supreme	United States	Admix	0.132
178	ARC 6578	India	AUS	0.119689		183	Boa Vista	El Salvador	TRJ	0.961
180	Benllok	Peru	TEJ	0.0239475		184	Bombon	Spain	TEJ	0.2065
181	Bergreis	Austria	TEJ	0.201295		185	British Honduras Creole	Belize	TRJ	0.298
182	Blue Rose Supreme	United States	Admix	0.0794151		187	C57-5043	United States	TRJ	0.2935
183	Boa Vista	El Salvador	TRJ	0.0459244		188	Coppocina	Bulgaria	TRJ	0.29
184	Bombon	Spain	TEJ	0.202726		189	Criollo La Fria	Venezuela	IND	0.486
185	British Honduras Creole	Belize	TRJ	0.11368		190	Delrex	United States	TRJ	0.0605
187	C57-5043	United States	TRJ	0.0275974		191	Dom Zard	Iran	ARO	0.774
188	Coppocina	Bulgaria	TRJ	0.114502		194	HG 24	Burkina Faso	Admix	0.21
189	Criollo La Fria	Venezuela	IND	0.0294637		195	IRAT 13	Cote D'Ivoire	TRJ	0.087
190	Delrex	United States	TRJ	0.0320837		197	Kaukkyi Ani	Myanmar	Admix	0.208
191	Dom Zard	Iran	ARO	0.179341		199	NSF-TV 199	Bolivia	TRJ	1.2265
193	Fossa Av	Burkina Faso	TRJ	0.0719576		201	Pate Blanc Mn 1	Cote D'Ivoire	TRJ	0.149
194	HG 24	Burkina Faso	Admix	0.0912233		202	Pratao	Brazil	TRJ	0.3845
195	IRAT 13	Cote D'Ivoire	TRJ	0.148373		204	Razza 77	Italy	TEJ	0.1445
197	Kaukkyi Ani	Myanmar	Admix	0.0852601		206	Rojofotsy 738	Madagascar	Admix	1.036
199	NSF-TV 199	Bolivia	TRJ	0.467459		207	Sigadis	Indonesia	IND	1.412
201	Pate Blanc Mn 1	Cote D'Ivoire	TRJ	0.0467063		208	SLO 17	India	IND	0.3655
202	Pratao	Brazil	TRJ	0.0220396		212	WC 2810	Micronesia	TRJ	0.112
203	Radin Ebos 33	Malaysia	IND	0.0252796		214	WC 4419	Honduras	TRJ	0.361
204	Razza 77	Italy	TEJ	0.0148262		215	WC 4443	Bolivia	TRJ	0.082
207	Sigadis	Indonesia	IND	0.199449		216	Yabani Montakhab 7	Egypt	TEJ	0.1615
208	SLO 17	India	IND	0.0403165		217	YRL-1	Australia	Admix	0.7615
209	Tchibanga	Gabon	IND	0.13116		218	PI 298967-1	Australia	Admix	0.908
212	WC 2810	Micronesia	TRJ	0.0130108		219	Nucleoryza	Austria	TEJ	0.073
213	WC 3397	Jamaica	TRJ	0.165031		222	Paraiba Chines Nova	Brazil	IND	0.326
214	WC 4419	Honduras	TRJ	0.0817027		223	Priano Guaira	Brazil	TRJ	0.2985
215	WC 4443	Bolivia	TRJ	0.0837104		224	Karabaschak	Bulgaria	TEJ	0.095
216	Yabani Montakhab 7	Egypt	TEJ	0.0191175		225	Biser 1	Bulgaria	TEJ	0.2385
217	YRL-1	Australia	Admix	0.218762		227	Riz Local	Burkina Faso	Admix	0.29
218	PI 298967-1	Australia	Admix	0.211786		228	CA 902/B/2/1	Chad	AUS	0.635
219	Nucleoryza	Austria	TEJ	0.0161177		229	Niquen	Chile	TRJ	0.18
222	Paraiba Chines Nova	Brazil	IND	0.0221624		232	Shangyu 394	China	TEJ	0.0655
223	Priano Guaira	Brazil	TRJ	0.0213581		233	Sung Liao 2	China	TEJ	0.2305
224	Karabaschak	Bulgaria	TEJ	0.0199399		234	Aijiaonante	China	IND	0.074
225	Biser 1	Bulgaria	TEJ	0.0136302		235	Sze Guen Zim	China	IND	0.389
227	Riz Local	Burkina Faso	Admix	0.206897		236	WC 521	China	Admix	0.1745
228	CA 902/B/2/1	Chad	AUS	0.02814		241	ECIA76-S89-1	Cuba	IND	0.245
229	Niquen	Chile	TRJ	0.0358116		245	Sab Ini	Egypt	TEJ	0.3845
234	Aijiaonante	China	IND	0.0273355		246	Saraya	Fiji	AUS	0.3055
235	Sze Guen Zim	China	IND	0.0233225		247	Desvauxii	Former Soviet Union	TEJ	0.2075
236	WC 521	China	Admix	0.0266731		248	Caucasica	Former Soviet Union	TEJ	0.325
240	WAB 501-11-5-1	Cote D'Ivoire	TRJ	0.00940788		253	Guineandao	Guinea	Admix	0.173
241	ECIA76-S89-1	Cuba	IND	0.130429		254	Hon Chim	Hong Kong	IND	0.56
245	Sab Ini	Egypt	TEJ	0.0241076		255	Pai Hok Glutinous	Hong Kong	IND	0.191
246	Saraya	Fiji	AUS	0.0178787		256	Romanica	Hungary	TEJ	0.449
254	Hon Chim	Hong Kong	IND	0.022653		259	Sadri Tor Misri	Iran	Admix	0.3085
255	Pai Hok Glutinous	Hong Kong	IND	0.0196647		261	Shim Balte	Iraq	AUS	0.3155
259	Sadri Tor Misri	Iran	Admix	0.109586		262	Halwa Gose Red	Iraq	AUS	0.3
260	NSF-TV 260	Iran	ARO	0.164278		264	Baldo	Italy	Admix	0.424
261	Shim Balte	Iraq	AUS	0.0225795		265	Vialone	Italy	TEJ	0.1745
262	Halwa Gose Red	Iraq	AUS	0.211596		266	Hiderisirazu	Japan	Admix	0.066
264	Baldo	Italy	Admix	0.0230877		267	Hatsunishiki	Japan	TEJ	0.154
265	Vialone	Italy	TEJ	0.0443335		268	Vavilovi	Kazakhstan	TEJ	0.088
271	M. Blatec	Macedonia	Admix	0.00879902		269	Sundensis	Kazakhstan	IND	0.6305
276	Kaukau	Mali	AUS	0.0206134		270	Osogovka	Macedonia	Admix	0.199
278	C1-6-5-3	Mexico	Admix	0.059981		276	Kaukau	Mali	AUS	0.2965
283	Chibica	Mozambique	TEJ	0.0189057		277	Gambiaka Sebela	Mali	TEJ	0.085
284	IR-44595	Nepal	IND	0.0706058		278	C1-6-5-3	Mexico	Admix	0.15
287	Zerawchanica Karatalski	Poland	TEJ	0.0130953		280	Saku	Mongolia	Admix	0.375
293	TOg 7178	Senegal	Admix	0.0804748		282	Triomphe Du Maroc	Morocco	TEJ	0.2095
295	Bombilla	Spain	TEJ	0.0432044		283	Chibica	Mozambique	TEJ	0.251
301	Melanotrix	Tajikistan	TEJ	0.020504		284	IR-44595	Nepal	IND	0.3845
304	519	Uruguay	IND	0.0385504		287	Zerawchanica Karatalski	Poland	TEJ	0.0655
307	Uzbekskij 2	Uzbekistan	TEJ	0.0181283		289	Lusitano	Portugal	TEJ	0.1085
308	Llanero 501	Venezuela	TRJ	0.108145		290	Amposta	Puerto Rico	TEJ	0.0885
312	Aswina 330	Bangladesh	AUS	0.0460573		293	TOg 7178	Senegal	Admix	0.2975
314	CTG 1516	Bangladesh	AUS	0.113533		295	Bombilla	Spain	TEJ	0.5105
316	DD 62	Bangladesh	AUS	0.0587989		303	Kihogo	Tanzania	TEJ	0.65
317	DJ 123	Bangladesh	AUS	0.0165016		304	519	Uruguay	IND	0.4925
318	DJ 24	Bangladesh	AUS	0.0529062		307	Uzbekskij 2	Uzbekistan	TEJ	0.0995
319	DK 12	Bangladesh	AUS	0.0552445		308	Llanero 501	Venezuela	TRJ	0.204
321	DM 56	Bangladesh	AUS	0.106656		309	Manzano	Zaire	TRJ	0.281
322	DM 59	Bangladesh	AUS	0.0418098		311	56-122-23	Thailand	TEJ	0.168
325	EMATA A 16-34	Myanmar	IND	0.0566465		312	Aswina 330	Bangladesh	AUS	0.2905
327	Goria	Bangladesh	AUS	0.026169		313	BR24	Bangladesh	IND	0.841
328	Jamir	Bangladesh	AUS	0.0184362		314	CTG 1516	Bangladesh	AUS	0.7125
329	Kachilon	Bangladesh	AUS	0.0204836		316	DD 62	Bangladesh	AUS	0.438
330	Khao Pahk Maw	Thailand	AUS	0.0212412		317	DJ 123	Bangladesh	AUS	0.1475
331	Khao Tot Long 227	Thailand	AUS	0.0319784		319	DK 12	Bangladesh	AUS	0.322
335	Okshitmayin	Myanmar	Admix	0.0144075		321	DM 56	Bangladesh	AUS	0.264
336	Paung Malaung	Myanmar	AUS	0.0841316		324	DV 123	Bangladesh	AUS	0.224
337	Sabharaj	Bangladesh	IND	0.0777308		325	EMATA A 16-34	Myanmar	IND	0.404
338	Sitpwa	Myanmar	TEJ	0.0623443		327	Goria	Bangladesh	AUS	0.2725
339	Yodanya	Myanmar	IND	0.0139642		328	Jamir	Bangladesh	AUS	0.1575
340	Berenj	Afghanistan	Admix	0.0409702		329	Kachilon	Bangladesh	AUS	0.319
341	Shirkati	Afghanistan	AUS	0.0870416		330	Khao Pahk Maw	Thailand	AUS	0.202
344	Habiganj Boro 6	Bangladesh	Admix	0.0515548		331	Khao Tot Long 227	Thailand	AUS	0.323
345	DZ 193	Bangladesh	AUS	0.0190517		333	Leuang Hawn	Thailand	TEJ	0.245
346	Karkati 87	Bangladesh	AUS	0.0396713		335	Okshitmayin	Myanmar	Admix	0.177
347	Creole	Belize	TRJ	0.114686		336	Paung Malaung	Myanmar	AUS	0.3155
348	China 1039	China	IND	0.0856257		337	Sabharaj	Bangladesh	IND	0.3945
349	Chang Ch'Sang Hsu Tao	China	IND	0.122113		338	Sitpwa	Myanmar	TEJ	0.523
350	Ligerito	Colombia	TRJ	0.0496079		339	Yodanya	Myanmar	IND	0.154
352	Guatemala 1021	Guatemala	TRJ	0.0299194		340	Berenj	Afghanistan	Admix	0.4135
353	ARC 10376	India	AUS	0.490053		341	Shirkati	Afghanistan	AUS	0.4355
355	ASD 1	India	TEJ	0.622615		344	Habiganj Boro 6	Bangladesh	Admix	0.3365
356	JC 117	India	IND	0.0273909		345	DZ 193	Bangladesh	AUS	0.265
357	9524	India	AUS	0.036949		346	Karkati 87	Bangladesh	AUS	0.3715
359	Surjamkuhi	India	AUS	0.0775732		347	Creole	Belize	TRJ	0.344
360	PTB 30	India	AUS	0.172233		348	China 1039	China	IND	0.2965
363	Edomen Scented	Japan	TEJ	0.15215		349	Chang Ch'Sang Hsu Tao	China	IND	0.2525
364	Rikuto Norin 21	Japan	Admix	0.0108843		350	Ligerito	Colombia	TRJ	0.179
365	Shirogane	Japan	TEJ	0.0126878		352	Guatemala 1021	Guatemala	TRJ	0.6595
366	Kiuki No. 46	Japan	TEJ	0.124944		353	ARC 10376	India	AUS	0.904
368	Deokjeokjodo	Korea	TEJ	0.0393693		355	ASD 1	India	TEJ	1.319
371	Santhi Sufaid	Pakistan	AUS	0.0236095		356	JC 117	India	IND	0.262
372	Sufaid	Pakistan	AUS	0.10063		357	9524	India	AUS	0.364
373	Lambayeque 1	Peru	ARO	0.181635		359	Surjamkuhi	India	AUS	0.241
376	Breviaristata	Portugal	Admix	0.0267112		360	PTB 30	India	AUS	0.537
378	Kalubala Vee	Sri Lanka	AUS	0.0170474		363	Edomen Scented	Japan	TEJ	0.1625
380	Tainan-Iku No. 512	Taiwan	TEJ	0.233476		364	Rikuto Norin 21	Japan	Admix	0.1585
381	325	Taiwan	TRJ	0.105888		365	Shirogane	Japan	TEJ	0.0575
384	318	TURKEY	TRJ	0.143542		366	Kiuki No. 46	Japan	TEJ	0.156
385	Nira	United States	IND	0.0293291		367	Sanbyang-Daeme	Korea	Admix	0.149
386	Palmyra	United States	Admix	0.0146351		371	Santhi Sufaid	Pakistan	AUS	0.209
387	M-202	United States-CA	Admix	0.0146279		372	Sufaid	Pakistan	AUS	0.413
388	Nortai	United States	Admix	0.134253		373	Lambayeque 1	Peru	ARO	0.686
389	CI 11011	United States	Admix	0.148904		376	Breviaristata	Portugal	Admix	0.188
390	CI 11026	United States	Admix	0.137608		377	PR 304	Puerto Rico	TRJ	0.2515
391	Della	United States	TRJ	0.0396664		378	Kalubala Vee	Sri Lanka	AUS	0.2465
392	Edith	United States	TRJ	0.0594993		380	Tainan-Iku No. 512	Taiwan	TEJ	0.4575
NA	NA	NA	NA	0.0888328		381	325	Taiwan	TRJ	0.384
394	Lady Wright Seln	United States	TRJ	0.0571641		384	318	TURKEY	TRJ	0.2955
395	OS 6 (WC 10296)	Zaire	TRJ	0.116517		385	Nira	United States	IND	0.3915
396	Cocodrie	United States	TRJ	0.0490127		386	Palmyra	United States	Admix	0.0975
64	Heukgyeong	South Korea	TEJ	0.0501784		387	M-202	United States-CA	Admix	0.13
124	Pankhari 203	India	ARO	0.0555457		388	Nortai	United States	Admix	0.402
NA	NA	NA	NA	0.164003		389	CI 11011	United States	Admix	0.304
375	Upland	PONAPE ISLAND	TRJ	0.132837		390	CI 11026	United States	Admix	0.593
NA	NA	NA	NA	0.347898		391	Della	United States	TRJ	0.231
621	LaGrue	United States	TRJ	0.182806		392	Edith	United States	TRJ	0.228
618	Pecos	United States	Admix	0.216181		NA	NA	NA	NA	0.36
619	Rosemont	United States	TRJ	0.033873		394	Lady Wright Seln	United States	TRJ	0.177
620	Jasmine85	Philippines	IND	0.170391		395	OS 6 (WC 10296)	Zaire	TRJ	0.2745
623	Shufeng 121-1655	China	IND	0.206563		396	Cocodrie	United States	TRJ	0.089
629	Panda	United States	Admix	0.0163698		64	Heukgyeong	South Korea	TEJ	0.0605
630	Saber	United States	TRJ	0.071838		124	Pankhari 203	India	ARO	0.343
633	Jing 185-7	China	IND	0.210829		NA	NA	NA	NA	0.1965
634	Rondo (4484-1693)	China	IND	0.071307		375	Upland	PONAPE ISLAND	TRJ	0.7055
616	RT0034	United States	IND	0.20555		NA	NA	NA	NA	0.53
NA	NA	NA	NA	0.159252		621	LaGrue	United States	TRJ	0.4035
622	Bengal	United States	Admix	0.108891		619	Rosemont	United States	TRJ	0.2135
625	Katy	United States	TRJ	0.0726273		620	Jasmine85	Philippines	IND	0.8
626	C101A51	Colombia	IND	0.0910241		623	Shufeng 121-1655	China	IND	0.6125
627	Early	United States	Admix	0.0325627		629	Panda	United States	Admix	0.0895
642	Zhenshan 97B	China	IND	0.0122701		630	Saber	United States	TRJ	0.207
643	Minghui 63	China	IND	0.102889		633	Jing 185-7	China	IND	1.33
647	Cypress	United States	TRJ	0.0574601		634	Rondo (4484-1693)	China	IND	0.622
651	Dular	India	AUS	0.0161104		616	RT0034	United States	IND	0.934
						NA	NA	NA	NA	0.512
						622	Bengal	United States	Admix	0.2065
						625	Katy	United States	TRJ	0.2305
						626	C101A51	Colombia	IND	0.513
						627	Early	United States	Admix	0.5865
						642	Zhenshan 97B	China	IND	0.3175
						643	Minghui 63	China	IND	0.295
						647	Cypress	United States	TRJ	0.2275
						651	Dular	India	AUS	0.296

## Sheet: 2. SNPs associated with GCC
Table S2. SNPs significantly associated with the GCC phenotype
SNP	Chromosome	Position	P-value	LOD
SNP-1.41487841.	1	41488885	8.11e-05	4.09098
SNP-2.4215384.	2	4215388	4.58e-06	5.33913
SNP-2.5835401.	2	5835402	5.76e-05	4.23958
SNP-2.8821582.	2	8821585	6.93e-06	5.15927
SNP-2.10598613.	2	10598616	8.59e-05	4.06601
SNP-2.12540823.	2	12540828	6.78e-05	4.16877
SNP-2.13959820.	2	13965691	1.03e-05	4.98716
SNP-2.16087665.	2	16093536	9.13e-05	4.03953
SNP-3.610763.	3	611766	9.61e-05	4.01728
SNP-3.2049834.	3	2050839	2.11e-05	4.67572
SNP-3.2165522.	3	2166527	9.46e-05	4.02411
SNP-3.2226640.	3	2227645	4.1e-05	4.38722
SNP-3.2234152.	3	2235157	9.42e-06	5.02595
SNP-3.2250314.	3	2251319	2.52e-05	4.5986
SNP-3.2258117.	3	2259122	3.99e-05	4.39903
SNP-3.2258455.	3	2259460	2.23e-05	4.6517
SNP-3.2705191.	3	2706196	7.89e-05	4.10292
SNP-3.2966886.	3	2967891	4.11e-05	4.38616
SNP-3.3202844.	3	3203849	9.05e-05	4.04335
SNP-3.3204140.	3	3205145	8.64e-05	4.06349
SNP-3.3265257.	3	3266262	6.04e-05	4.21896
SNP-3.3265341.	3	3266346	2.79e-05	4.5544
SNP-3.14466377.	3	14467690	6.5e-05	4.18709
SNP-3.24720039.	3	24721961	3.24e-05	4.48945
SNP-3.27444181.	3	27451129	2.1e-05	4.67778
SNP-3.27444924.	3	27451872	4.98e-05	4.30277
SNP-3.27456006.	3	27462954	8.5e-05	4.07058
SNP-3.27458563.	3	27465511	6.16e-06	5.21042
SNP-3.27623617.	3	27630565	3.58e-05	4.44612
SNP-3.27675679.	3	27682627	6.82e-05	4.16622
SNP-3.28099969.	3	28106916	1.11e-05	4.95468
SNP-3.28595074.	3	28602022	1.39e-05	4.85699
SNP-3.28613595.	3	28620543	1.34e-05	4.8729
SNP-3.28613802.	3	28620750	4.62e-05	4.33536
SNP-3.28615627.	3	28622575	3.45e-05	4.46218
SNP-3.28620691.	3	28627639	4.4e-05	4.35655
SNP-3.28622253.	3	28629201	2.07e-05	4.68403
SNP-3.28628335.	3	28635283	6.41e-05	4.19314
SNP-3.28639610.	3	28646558	1.83e-05	4.73755
SNP-3.28655706.	3	28662654	2.46e-06	5.60906
SNP-3.28657570.	3	28664518	8.88e-06	5.05159
SNP-3.28661168.	3	28668116	3.57e-05	4.44733
SNP-3.28673002.	3	28679949	5.56e-06	5.25493
SNP-3.28719983.	3	28726930	1.91e-05	4.71897
SNP-3.28746734.	3	28753681	7.63e-05	4.11748
SNP-3.28769857.	3	28776804	3.57e-05	4.44733
SNP-3.28771987.	3	28778934	1.67e-05	4.77728
SNP-3.28787904.	3	28794851	2.7e-05	4.56864
SNP-3.28794165.	3	28801112	6.68e-05	4.17522
SNP-3.28794943.	3	28801890	6.73e-05	4.17198
SNP-3.28798239.	3	28805186	3.12e-05	4.50585
SNP-3.28800451.	3	28807398	3.6e-05	4.4437
SNP-3.28805175.	3	28812122	7.28e-05	4.13787
SNP-3.28808162.	3	28815109	3.73e-06	5.42829
SNP-3.28847214.	3	28854162	9.94e-05	4.00261
SNP-3.28848483.	3	28855431	1.37e-05	4.86328
SNP-3.28851535.	3	28858483	5.81e-05	4.23582
SNP-3.28857843.	3	28864791	5.01e-05	4.30016
SNP-3.28885047.	3	28891995	1.07e-07	6.97062
SNP-3.30835637.	3	30842751	9.03e-05	4.04431
SNP-3.31874580.	3	31881704	5.4e-05	4.26761
SNP-3.32126815.	3	32133939	8.03e-06	5.09528
SNP-3.33040699.	3	33047830	8.94e-05	4.04866
SNP-3.33153035.	3	33160166	7.58e-05	4.12033
SNP-3.33208766.	3	33215897	8.81e-05	4.05502
SNP-4.1377369.	4	1381820	6.03e-05	4.21968
SNP-4.1643342.	4	1647794	8.99e-05	4.04624
SNP-4.2628895.	4	2633293	2.34e-05	4.63078
SNP-4.7074337.	4	7079067	2.84e-05	4.54668
SNP-4.8229421.	4	8234148	1.59e-05	4.7986
SNP-4.8943965.	4	8948689	1.08e-05	4.96658
SNP-4.16027891.	4	16199859	7.77e-05	4.10958
SNP-4.16910187.	4	17082146	5.18e-05	4.28567
SNP-4.17374257.	4	17546216	6.08e-05	4.2161
SNP-4.29637723.	4	29822852	2.3e-05	4.63827
SNP-5.7308646ct.	5	7308705	6.02e-05	4.2204
SNP-5.7476853.	5	7476912	6.23e-05	4.20551
SNP-5.7596373.	5	7596433	1.73e-05	4.76195
SNP-5.7733241.	5	7733301	2.73e-06	5.56384
SNP-5.8272330.	5	8272391	2.45e-05	4.61083
SNP-5.8909905.	5	8909978	7.52e-05	4.12378
SNP-5.18392230.	5	18452745	8.66e-05	4.06248
SNP-5.18398689.	5	18459204	7.18e-06	5.14388
SNP-6.7701617.	6	7702617	9.64e-05	4.01592
SNP-6.7706779.	6	7707779	4.4e-06	5.35655
SNP-6.7748153.	6	7749153	7.06e-06	5.1512
SNP-6.7770347.	6	7771347	2.66e-06	5.57512
SNP-6.7843362.	6	7844362	5.75e-05	4.24033
SNP-6.7849540.	6	7850540	6.78e-05	4.16877
SNP-6.23881459.	6	23882457	7.52e-05	4.12378
SNP-7.7118176.	7	7119172	1.69e-05	4.77211
SNP-7.9236455.	7	9237450	7.42e-06	5.1296
SNP-7.9245288.	7	9246283	8e-05	4.09691
SNP-7.9253245.	7	9254240	9.99e-06	5.00043
SNP-7.9266392.	7	9267387	5.83e-05	4.23433
SNP-7.9277327.	7	9278322	3.53e-05	4.45223
SNP-7.10000364.	7	10001359	4.02e-06	5.39577
SNP-7.15729288.	7	15730282	8.2e-06	5.08619
SNP-7.15756775.	7	15757769	2.99e-06	5.52433
SNP-7.15806275.	7	15807269	7.96e-06	5.09909
SNP-7.15810709.	7	15811703	3.53e-05	4.45223
SNP-7.20955249.	7	20956243	8.4e-05	4.07572
SNP-7.21469880.	7	21470874	2.58e-05	4.58838
SNP-7.21581292.	7	21582286	4.65e-06	5.33255
SNP-7.21642818.	7	21643812	5.2e-05	4.284
SNP-7.21662644.	7	21663638	4.35e-05	4.36151
SNP-7.21705172.	7	21706166	5.01e-05	4.30016
SNP-7.21778589.	7	21779583	6.77e-05	4.16941
SNP-7.21788369.	7	21789363	6.06e-05	4.21753
SNP-7.21809494.	7	21810488	6.06e-05	4.21753
SNP-7.21811487.	7	21812481	3.3e-05	4.48149
SNP-7.21821822.	7	21822816	4.03e-05	4.39469
SNP-7.21828369.	7	21829363	4.51e-05	4.34582
SNP-7.21909194.	7	21910188	3.92e-05	4.40671
SNP-7.22386526.	7	22387520	3.14e-05	4.50307
SNP-7.22389757.	7	22390751	6.24e-05	4.20482
SNP-7.22469000.	7	22469994	2.06e-05	4.68613
SNP-7.22500264.	7	22501258	9.74e-05	4.01144
SNP-7.22547427.	7	22548421	6.66e-05	4.17653
SNP-7.23909510.	7	23910505	8.4e-05	4.07572
SNP-7.23993426.	7	23994421	2.33e-05	4.63264
SNP-7.24011392.	7	24012387	1.83e-05	4.73755
SNP-7.25156879.	7	25157874	3.35e-05	4.47496
SNP-7.25278715.	7	25279710	4.8e-05	4.31876
SNP-7.25308613.	7	25309608	5.89e-05	4.22988
SNP-7.25319027.	7	25320022	7.07e-05	4.15058
SNP-7.26092719.	7	26093714	8.21e-06	5.08566
SNP-7.26094246.	7	26095241	7.25e-06	5.13966
SNP-8.6855663.	8	6856659	5.55e-06	5.25571
SNP-8.10933320.	8	10934316	3.33e-05	4.47756
SNP-8.14479943.	8	14482658	8.36e-05	4.07779
SNP-8.17270493.	8	17273208	5.13e-06	5.28988
SNP-8.23010758.	8	23013472	5.56e-05	4.25493
SNP-9.779691.	9	780692	4.16e-05	4.38091
SNP-9.2546451.	9	2547452	2.76e-05	4.55909
SNP-9.3015148.	9	3016149	9.71e-05	4.01278
SNP-9.4202637.	9	4203638	4.1e-05	4.38722
SNP-9.14927583.	9	14928585	6.46e-05	4.18977
SNP-9.20350942.	9	20351424	8.18e-06	5.08725
SNP-10.10704114.	10	10775294	1.45e-05	4.83863
SNP-10.14082375ct.	10	14153610	1.72e-05	4.76447
SNP-10.20119721.	10	20191240	2.79e-05	4.5544
SNP-11.696175.	11	697173	4.16e-05	4.38091
SNP-11.2172898.	11	2177041	3.02e-05	4.51999
SNP-11.12928199.	11	13391879	2.63e-05	4.58004
SNP-11.16108948.	11	16574071	5.76e-05	4.23958
SNP-11.20262099.	11	20728197	1.91e-05	4.71897
SNP-11.22134546.	11	22600676	7.07e-05	4.15058
SNP-11.22509631.	11	22975761	3.31e-05	4.48017
SNP-11.25831643.	11	26303231	5.83e-05	4.23433
SNP-12.6256236.	12	6257347	1.51e-06	5.82102
SNP-12.6960661.	12	6961772	4.64e-05	4.33348
SNP-12.7099025.	12	7100136	4.74e-05	4.32422
SNP-12.15934896.	12	15937601	4.33e-05	4.36351
SNP-12.20398815.	12	20427374	9.61e-05	4.01728
SNP-12.20697411.	12	20730864	7.69e-05	4.11407
SNP-12.20721449.	12	20754902	9.49e-05	4.02273

## Sheet: 3.  LAGCCs identified
Table S3: The 29 LAGCCs identified in this study
QTL	Top SNPs	Season	Chr.	SNP Site	MAF (%)	P-value (Top SNPs)	Annotation
LAGCC1	SNP-1.41487841.	Late	1	41488885	13.57	8.11e-05	LCD; OsCLT1
LAGCC2	SNP-2.4215384.	Late	2	4215388	26.08	4.58e-06
LAGCC3	SNP-3.2234152.	Early/Late	3	2235157	27.59	9.42e-06
LAGCC4	SNP-3.3265341.	Early	3	3266346	47.19	2.79e-05
LAGCC5	SNP-3.24720039.	Late	3	24721961	24.25	3.24e-05	qCd3
LAGCC6	SNP-3.27458563.	Late	3	27465511	26.19	6.16e-06	qLCdG3
LAGCC7	SNP-3.28885047.	Early/Late	3	28891995	16.93	1.07e-07
LAGCC8	SNP-3.32126815.	Early/Late	3	32133939	18.86	8.03e-06	qCdc3
LAGCC9	SNP-3.33153035.	Early	3	33160166	46.49	7.58e-05
LAGCC10	SNP-4.1377369.	Late	4	1381820	24.67	6.03e-05
LAGCC11	SNP-4.29637723.	Late	4	29822852	15.23	2.3e-05	qcd4-2
LAGCC12	SNP-5.7733241.	Early/Late	5	7733301	12.13	2.73e-06
LAGCC13	SNP-5.18398689.	Late	5	18459204	33.3	7.18e-06
LAGCC14	SNP-6.7770347.	Late	6	7771347	24.29	2.66e-06
LAGCC15	SNP-7.7118176.	Late	7	7119172	25.79	1.69e-05	OsHMA3/qCdT7; qGCd7; qCd7;
LAGCC16	SNP-7.9236455.	Late	7	9237450	16.07	7.42e-06	qCd-7-1; OsHMA3; OsNramp5; OsNramp1
LAGCC17	SNP-7.15756775.	Late	7	15757769	18.35	2.99e-06	Qccbr-7-2
LAGCC18	SNP-7.21581292.	Early/Late	7	21582286	40.77	4.65e-06
LAGCC19	SNP-7.22469000.	Early/Late	7	22469994	23.07	2.06e-05
LAGCC20	SNP-7.24011392.	Late	7	24012387	48.23	1.83e-05
LAGCC21	SNP-7.25156879.	Early/Late	7	25157874	13.89	3.35e-05
LAGCC22	SNP-7.26094246.	Late	7	26095241	19.75	7.25e-06
LAGCC23	SNP-8.23010758.	Late	8	23013472	16.98	5.56e-05	qCd-8-2; OsZIP4
LAGCC24	SNP-10.20119721.	Late	10	20191240	17.59	2.79e-05
LAGCC25	SNP-11.696175.	Late	11	697173	30.23	4.16e-05	gcc11
LAGCC26	SNP-11.20262099.	Early	11	20728197	28.2	1.91e-05	qcd11
LAGCC27	SNP-11.22509631.	Early/Late	11	22975761	36.54	3.31e-05
LAGCC28	SNP-12.6960661.	Late	12	6961772	11.09	4.64e-05
LAGCC29	SNP-12.20697411.	Late	12	20730864	33.76	7.69e-05

## Sheet: 4. Genes in LAGCC3 and LAGCC4
Table S4. Genes in LAGCC3 and LAGCC4 (The five transporter genes were highlighted with yellow)
LAGCC	SNPs	Locus	Annotation
LAGCC3	SNP-3.2049834. SNP-3.2165522. SNP-3.2226640. SNP-3.2234152. SNP-3.2250314. SNP-3.2258117. SNP-3.2258455..	LOC_Os03g04195	expressed protein
		LOC_Os03g04210	IQ calmodulin-binding motif family protein putative expressed
		LOC_Os03g04220	glutathione S-transferase putative expressed
		LOC_Os03g04230	transposon protein putative unclassified expressed
		LOC_Os03g04240	glutathione S-transferase putative expressed
		LOC_Os03g04250	glutathione S-transferase putative expressed
		LOC_Os03g04260	glutathione S-transferase putative expressed
		LOC_Os03g04270	OsFBL10 - F-box domain and LRR containing protein expressed
		LOC_Os03g04290	transposon protein putative unclassified expressed
		LOC_Os03g04300	ankyrin repeat domain containing protein expressed
		LOC_Os03g04310	BHLH transcription factor putative expressed
		LOC_Os03g04320	expressed protein
		LOC_Os03g04330	expressed protein
		LOC_Os03g04340	C-methyltransferase putative expressed
		LOC_Os03g04350	expressed protein
		LOC_Os03g04360	inorganic phosphate transporter putative expressed
		LOC_Os03g04370	protein-methionine-S-oxide reductase putative expressed
		LOC_Os03g04390	pentatricopeptide putative expressed
		LOC_Os03g04380	LYR motif containing protein putative expressed
		LOC_Os03g04400	heat shock protein DnaJ putative expressed
		LOC_Os03g04410	aconitate hydratase protein putative expressed
		LOC_Os03g04420	expressed protein
		LOC_Os03g04430	protein phosphatase 2C putative expressed
		LOC_Os03g04440	expressed protein
		LOC_Os03g04450	expressed protein
		LOC_Os03g04460	outer mitochondrial membrane porin putative expressed
		LOC_Os03g04470	expressed protein
		LOC_Os03g04490	cyclin-dependent kinase inhibitor putative expressed
		LOC_Os03g04500	tetratricopeptide repeat domain containing protein expressed
		LOC_Os03g04520	RNA recognition motif containing protein putative expressed
		LOC_Os03g04530	cytochrome P450 putative expressed
		LOC_Os03g04540	expressed protein
		LOC_Os03g04545	expressed protein
		LOC_Os03g04550	expressed protein
		LOC_Os03g04560	expressed protein
		LOC_Os03g04570	peptide transporter PTR3-A putative expressed
		LOC_Os03g04580	expressed protein
		LOC_Os03g04590	ribosomal protein putative expressed
		LOC_Os03g04600	expressed protein
		LOC_Os03g04610	expressed protein
		LOC_Os03g04620	CCT motif family protein expressed
		LOC_Os03g04630	cytochrome P450 protein putative expressed
		LOC_Os03g04640	cytochrome P450 protein putative expressed
		LOC_Os03g04650	cytochrome P450 protein putative expressed
		LOC_Os03g04660	cytochrome P450 86A1 putative expressed
		LOC_Os03g04670	expressed protein
		LOC_Os03g04680	cytochrome P450 putative expressed
		LOC_Os03g04690	expressed protein
		LOC_Os03g04700	retrotransposon putative centromere-specific expressed
		LOC_Os03g04710	expressed protein
		LOC_Os03g04720	retrotransposon protein putative unclassified expressed
		LOC_Os03g04740	expressed protein
		LOC_Os03g04750	60S ribosomal protein L21-2 putative expressed
		LOC_Os03g04760	expressed protein
		LOC_Os03g04770	beta-amylase putative expressed
		LOC_Os03g04780	RNA recognition motif containing protein putative expressed
		LOC_Os03g04790	retrotransposon protein putative unclassified expressed
		LOC_Os03g04800	retrotransposon protein putative Ty3-gypsy subclass expressed
		LOC_Os03g04810	retrotransposon protein putative Ty3-gypsy subclass expressed
		LOC_Os03g04820	expressed protein
		LOC_Os03g04830	expressed protein
		LOC_Os03g04840	expressed protein
		LOC_Os03g04850	expressed protein
		LOC_Os03g04860	retrotransposon protein putative Ty3-gypsy subclass expressed
		LOC_Os03g04870	expressed protein
		LOC_Os03g04890	zinc finger family protein putative expressed
		LOC_Os03g04900	MYB family transcription factor putative expressed
		LOC_Os03g04910	retrotransposon protein putative unclassified
		LOC_Os03g04920	multidrug resistance-associated protein putative expressed
LAGCC4	SNP-3.2705191. SNP-3.2966886. SNP-3.3202844. SNP-3.3204140. SNP-3.3265257. SNP-3.3265341.	LOC_Os03g05160	GATA zinc finger domain containing protein expressed
		LOC_Os03g05170	expressed protein
		LOC_Os03g05180	expressed protein
		LOC_Os03g05200	DENN domain containing protein expressed
		LOC_Os03g05210	WD domain G-beta repeat domain containing protein expressed
		LOC_Os03g05220	expressed protein
		LOC_Os03g05225	expressed protein
		LOC_Os03g05240	retrotransposon protein putative unclassified expressed
		LOC_Os03g05250	expressed protein
		LOC_Os03g05260	ankyrin repeat domain containing protein expressed
		LOC_Os03g05270	RING finger and CHY zinc finger domain-containing protein 1 putative expressed
		LOC_Os03g05280	ras-related protein putative expressed
		LOC_Os03g05290	aquaporin protein putative expressed
		LOC_Os03g05300	cyclin-dependent kinases regulatory subunit 1 putative expressed
		LOC_Os03g05310	pheophorbide a oxygenase chloroplast precursor putative expressed
		LOC_Os03g05320	expressed protein
		LOC_Os03g05330	HEAT repeat family protein putative expressed
		LOC_Os03g05334	expressed protein
		LOC_Os03g05340	retrotransposon protein putative unclassified expressed
		LOC_Os03g05350	retrotransposon protein putative unclassified expressed
		LOC_Os03g05360	transposon protein putative unclassified expressed
		LOC_Os03g05370	expressed protein
		LOC_Os03g05380	expressed protein
		LOC_Os03g05390	Citrate transporter protein putative expressed
		LOC_Os03g05400	retrotransposon protein putative unclassified expressed
		LOC_Os03g05410	expressed protein
		LOC_Os03g05420	MT-A70 domain containing protein expressed
		LOC_Os03g05430	peptidase putative expressed
		LOC_Os03g05440	DUF677 domain containing protein putative expressed
		LOC_Os03g05450	expressed protein
		LOC_Os03g05460	expressed protein
		LOC_Os03g05470	tyrosine protein kinase domain containing protein putative expressed
		LOC_Os03g05480	ZOS3-01 - C2H2 zinc finger protein expressed
		LOC_Os03g05490	ZOS3-02 - C2H2 zinc finger protein expressed
		LOC_Os03g05500	DUF260 domain containing protein putative expressed
		LOC_Os03g05510	DUF260 domain containing protein putative expressed
		LOC_Os03g05520	nicotiana lesion-inducing like putative expressed
		LOC_Os03g05530	nodulin putative expressed
		LOC_Os03g05540	tetratricopeptide repeat containing protein putative expressed
		LOC_Os03g05550	expressed protein
		LOC_Os03g05560	zinc finger C3HC4 type domain containing protein expressed
		LOC_Os03g05570	RING-H2 finger protein ATL3F putative expressed
		LOC_Os03g05580	expressed protein
		LOC_Os03g05590	AP2 domain containing protein expressed
		LOC_Os03g05600	hypothetical protein
		LOC_Os03g05610	inorganic phosphate transporter putative expressed
		LOC_Os03g05620	inorganic phosphate transporter putative expressed
		LOC_Os03g05630	expressed protein
		LOC_Os03g05640	inorganic phosphate transporter putative expressed
		LOC_Os03g05650	expressed protein
		LOC_Os03g05660	appr-1-p processing enzyme family protein putative expressed
		LOC_Os03g05670	retrotransposon protein putative Ty3-gypsy subclass
		LOC_Os03g05680	histone demethylase JARID1C putative expressed
		LOC_Os03g05690	ZOS3-03 - C2H2 zinc finger protein expressed
		LOC_Os03g05700	expressed protein
		LOC_Os03g05710	acetyltransferase GNAT family putative expressed
		LOC_Os03g05720	WD domain G-beta repeat domain containing protein expressed
		LOC_Os03g05730	cell division control protein 48 homolog E putative expressed
		LOC_Os03g05740	ras-related protein putative expressed
		LOC_Os03g05750	heavy-metal-associated domain-containing protein putative expressed
		LOC_Os03g05760	transcription factor Dp putative expressed
		LOC_Os03g05770	peroxidase precursor putative expressed
		LOC_Os03g05780	4-coumarate--CoA ligase-like 7 putative expressed
		LOC_Os03g05790	transposon protein putative unclassified expressed
		LOC_Os03g05800	expressed protein
		LOC_Os03g05806	pseudouridine synthase family protein putative expressed
		LOC_Os03g05812	expressed protein
		LOC_Os03g05820	kinesin motor domain containing protein expressed
		LOC_Os03g05830	transposon protein putative CACTA En%2FSpm sub-class expressed
		LOC_Os03g05840	FAD dependent oxidoreductase domain containing protein expressed
		LOC_Os03g05850	retrotransposon protein putative unclassified expressed
		LOC_Os03g05860	expressed protein
		LOC_Os03g05870	Fe-S metabolism associated domain containing protein expressed
		LOC_Os03g05880	monooxygenase putative expressed
		LOC_Os03g05890	expressed protein
		LOC_Os03g05900	expressed protein
		LOC_Os03g05910	expressed protein
		LOC_Os03g05920	expressed protein
		LOC_Os03g05930	retrotransposon protein putative unclassified expressed
		LOC_Os03g05940	expressed protein
		LOC_Os03g05950	retrotransposon protein putative unclassified expressed
		LOC_Os03g05960	retrotransposon protein putative unclassified expressed
		LOC_Os03g05970	retrotransposon protein putative unclassified expressed
		LOC_Os03g05980	40S ribosomal protein S9-2 putative expressed
		LOC_Os03g05990	expressed protein
		LOC_Os03g06000	expansin precursor putative expressed
		LOC_Os03g06010	expansin precursor putative expressed
		LOC_Os03g06020	expansin precursor putative expressed
		LOC_Os03g06030	expressed protein
		LOC_Os03g06040	expansin precursor putative expressed
		LOC_Os03g06050	expansin precursor putative expressed
		LOC_Os03g06060	expansin precursor putative expressed
		LOC_Os03g06070	la domain containing protein putative expressed
		LOC_Os03g06080	heavy metal-associated domain containing protein expressed
		LOC_Os03g06090	high-affinity nickel-transport family protein putative expressed
		LOC_Os03g06100	retrotransposon protein putative unclassified expressed
		LOC_Os03g06110	retrotransposon protein putative unclassified expressed
		LOC_Os03g06120	PLAC8 family protein expressed
		LOC_Os03g06139	ABC-2 type transporter domain containing protein expressed
		LOC_Os03g06160	BTBP1 - Bric-a-Brac Tramtrack Broad Complex BTB domain with pentapeptide repeats expressed
		LOC_Os03g06170	hsp20%2Falpha crystallin family protein putative expressed
		LOC_Os03g06180	expressed protein
		LOC_Os03g06190	3-5 exonuclease family protein putative expressed
		LOC_Os03g06200	aminotransferase putative expressed
		LOC_Os03g06210	expressed protein
		LOC_Os03g06220	DEAD-box ATP-dependent RNA helicase putative expressed
		LOC_Os03g06230	galactose mutarotase-like putative expressed
		LOC_Os03g06240	YT521-B-like family domain containing protein expressed
		LOC_Os03g06250	retrotransposon protein putative unclassified expressed
		LOC_Os03g06260	retrotransposon protein putative unclassified expressed
		LOC_Os03g06270	retrotransposon protein putative unclassified expressed
		LOC_Os03g06280	transposon protein putative unclassified
		LOC_Os03g06290	OsSub27 - Putative Subtilisin homologue expressed
		LOC_Os03g06330	tyrosine protein kinase domain containing protein putative expressed
		LOC_Os03g06340	XS domain containing protein expressed
		LOC_Os03g06350	DUF623 domain containing protein expressed
		LOC_Os03g06360	late embryogenesis abundant protein D-34 putative expressed
		LOC_Os03g06370	PPR repeat domain containing protein putative expressed
		LOC_Os03g06379	LYR motif containing protein putative expressed
		LOC_Os03g06390	expressed protein
		LOC_Os03g06400	expressed protein
		LOC_Os03g06410	protein kinase domain containing protein expressed
		LOC_Os03g06420	expressed protein
		LOC_Os03g06430	expressed protein
		LOC_Os03g06440	RNA helicase SDE3 putative expressed
		LOC_Os03g06460	type I inositol-1 4 5-trisphosphate 5-phosphatase putative expressed
		LOC_Os03g06470	expressed protein
		LOC_Os03g06480	expressed protein
		LOC_Os03g06490	expressed protein
		LOC_Os03g06510	KIP1 putative expressed
		LOC_Os03g06520	sulfate transporter putative expressed
		LOC_Os03g06530	expressed protein
		LOC_Os03g06540	retrotransposon protein putative unclassified expressed
		LOC_Os03g06550	retrotransposon protein putative unclassified expressed
		LOC_Os03g06560	retrotransposon protein putative unclassified expressed
		LOC_Os03g06570	IQ calmodulin-binding motif family protein putative expressed
		LOC_Os03g06580	MTN26L2 - MtN26 family protein precursor expressed
		LOC_Os03g06600	expressed protein
		LOC_Os03g06610	expressed protein
		LOC_Os03g06620	1 2-dihydroxy-3-keto-5-methylthiopentene dioxygenase protein putative expressed
		LOC_Os03g06630	heat stress transcription factor putative expressed
		LOC_Os03g06640	retrotransposon protein putative unclassified expressed
		LOC_Os03g06654	flavin monooxygenase putative expressed
		LOC_Os03g06670	Core histone H2A%2FH2B%2FH3%2FH4 domain containing protein putative expressed
		LOC_Os03g06674	expressed protein
		LOC_Os03g06680	plant-specific domain TIGR01615 family protein expressed
		LOC_Os03g06690	hypothetical protein
		LOC_Os03g06700	3-ketoacyl-CoA synthase putative expressed
		LOC_Os03g06705	3-ketoacyl-CoA synthase putative expressed
		LOC_Os03g06710	PPR repeat domain containing protein putative expressed
		LOC_Os03g06720	expressed protein
		LOC_Os03g06730	plant protein of unknown function domain containing protein expressed
		LOC_Os03g06740	glutathione reductase putative expressed
		LOC_Os03g06750	expressed protein
		LOC_Os03g06760	exocyst complex component 6 putative expressed
		LOC_Os03g06780	expressed protein
		LOC_Os03g06790	hypothetical protein
		LOC_Os03g06800	expressed protein
		LOC_Os03g06810	expressed protein
		LOC_Os03g06820	expressed protein
		LOC_Os03g06830	expressed protein
		LOC_Os03g06835	expressed protein

## Sheet: 5. Sequenced rice accessions 
Table S5. Rice accessions for candidate genes' sequencing
Type	NSFTV No.	Accession name	Source	Subpopulation
High GCC accessions	NSFTV_398	93-11	China	IND
	NSFTV_355	ASD 1	India	TEJ
	NSFTV_353	ARC 10376	India	AUS
	NSFTV_154	Ta Hung Ku	China	TEJ
	NSFTV_156	Taichung Native 1	Taiwan	IND
	NSFTV_074	IRGA 409	Brazil	IND
	NSFTV_072	IR 8	Philippines	IND
	NSFTV_633	Jing 185-7	China	IND
	NSFTV_076	Jaya	India	IND
	NSFTV_081	Kalamkati	India	AUS
	NSFTV_199	NSF-TV 199	Bolivia	TRJ
	NSFTV_071	IR 36	Philippines	IND
Low GCC accessions	NSFTV_173	Nipponbare	Japan	TEJ
	NSFTV_365	Shirogane	Japan	TEJ
	NSFTV_064	Heukgyeong	South Korea	TEJ
	NSFTV_287	Zerawchanica Karatalski	Poland	TEJ
	NSFTV_177	68-2	France	TEJ
	NSFTV_121	Ostiglia	Argentina	TEJ
	NSFTV_629	Panda	United States	Admix
	NSFTV_115	NPE 835	Pakistan	TEJ
	NSFTV_224	Karabaschak	Bulgaria	TEJ
	NSFTV_234	Aijiaonante	China	IND
	NSFTV_265	Vialone	Italy	TEJ
	NSFTV_073	IRAT 177	French Guiana	TRJ
	NSFTV_033	Chuan 4	Taiwan	AUS
	NSFTV_307	Uzbekskij 2	Uzbekistan	TEJ
	NSFTV_265	Vialone	Italy	TEJ
	NSFTV_339	Yodanya	Myanmar	IND
	NSFTV_091	Kibi	Japan	TEJ
	NSFTV_335	Okshitmayin	Myanmar	Admix

## Sheet: 6. GCC of haplotypes
Table S6. GCC differences between haplotype A-1 (low GCC type) and B-3 (high GCC type)
Year	NSFTV No.	Haplotype	Accession name	Country	Subpopulation	GCC (mg/kg)
2016	33	A-1	Chuan 4	Taiwan	AUS	0.0505
	73		IRAT 177	French Guiana	TRJ	0.0625
	173		Nipponbare	Japan	TEJ	0.1065
	177		68-2	France	TEJ	0.0185
	287		Zerawchanica Karatalski	Poland	TEJ	0.0135
	365		Shirogane	Japan	TEJ	0.013
	72	B-3	IR 8	Philippines	IND	0.227149
	76		Jaya	India	IND	0.229
	154		Ta Hung Ku	China	TEJ	0.482456
	156		Taichung Native 1	Taiwan	IND	0.330358
	353		ARC 10376	India	AUS	0.490053
	355		ASD 1	India	TEJ	0.622615
2017	33	A-1	Chuan 4	Taiwan	AUS	0.156667
	73		IRAT 177	French Guiana	TRJ	0.091
	173		Nipponbare	Japan	TEJ	0.105667
	177		68-2	France	TEJ	0.136667
	287		Zerawchanica Karatalski	Poland	TEJ	0.183333
	365		Shirogane	Japan	TEJ	0.102333
	72	B-3	IR 8	Philippines	IND	0.976667
	76		Jaya	India	IND	1.15
	154		Ta Hung Ku	China	TEJ	1.37333
	156		Taichung Native 1	Taiwan	IND	1.29667
	353		ARC 10376	India	AUS	0.906667
	355		ASD 1	India	TEJ	1.08333
2019	33	A-1	Chuan 4	Taiwan	AUS	0.0985
	73		IRAT 177	French Guiana	TRJ	0.047
	173		Nipponbare	Japan	TEJ	0.055
	177		68-2	France	TEJ	0.076
	287		Zerawchanica Karatalski	Poland	TEJ	0.063
	365		Shirogane	Japan	TEJ	0.166333
	76	B-3	Jaya	India	IND	0.426333
	154		Ta Hung Ku	China	TEJ	0.8665
	156		Taichung Native 1	Taiwan	IND	0.635667
	353		ARC 10376	India	AUS	1.404
	355		ASD 1	India	TEJ	1.59
	398		93-11	China	IND	0.314333

## Sheet: 7. GCC of RDP1 and H-MITE
Table S7. GCC of RDP1 and H-MITE insertion in 5’UTR of OsPT1 detected
Number	NSFTV number	Subgroups	GCC （mg/kg）	H-MITE insertion in 5'UTR of OsPT1
YW11235	266	ADMIX	0.066	No
YW11374	629	ADMIX	0.0895	No
YW11347	386	ADMIX	0.0975	No
YW11348	387	ADMIX	0.13	No
YW11156	182	ADMIX	0.132	No
YW11332	367	ADMIX	0.149	No
YW11329	364	ADMIX	0.1585	No
YW11097	114	ADMIX	0.1605	No
YW11222	253	ADMIX	0.173	No
YW11205	236	ADMIX	0.1745	No
YW11304	335	ADMIX	0.177	No
YW11339	376	ADMIX	0.188	No
YW11047	55	ADMIX	0.196	No
YW11239	270	ADMIX	0.199	No
YW11381	622	ADMIX	0.2065	No
YW11170	197	ADMIX	0.208	No
YW11167	194	ADMIX	0.21	No
YW11085	100	ADMIX	0.2655	No
YW11197	227	ADMIX	0.29	No
YW11350	389	ADMIX	0.304	No
YW11228	259	ADMIX	0.3085	No
YW11313	344	ADMIX	0.3365	No
YW11349	388	ADMIX	0.402	No
YW11233	264	ADMIX	0.424	No
YW11018	20	ADMIX	0.46	No
YW11035	40	ADMIX	0.588	No
YW11057	68	ADMIX	1.166	No
YW11247	278	ADMIX	0.15	Yes
YW11119	140	ADMIX	0.198	Yes
YW11262	293	ADMIX	0.2975	Yes
YW11249	280	ADMIX	0.375	Yes
YW11309	340	ADMIX	0.4135	Yes
YW11109	128	ADMIX	0.436	Yes
YW11142	166	ADMIX	0.504	Yes
YW11034	39	ADMIX	0.568	Yes
YW11384	627	ADMIX	0.5865	Yes
YW11351	390	ADMIX	0.593	Yes
YW11189	217	ADMIX	0.7615	Yes
YW11190	218	ADMIX	0.908	Yes
YW11144	168	ADMIX	0.915	Yes
YW11179	206	ADMIX	1.036	Yes
YW11014	16	AROMATIC	0.199	No
YW11136	160	AROMATIC	0.441	No
YW11165	191	AROMATIC	0.774	No
YW11011	12	AROMATIC	1.088	No
YW11363	124	AROMATIC	0.343	Yes
YW11338	373	AROMATIC	0.686	Yes
YW11039	45	AROMATIC	0.752	Yes
YW11005	5	AROMATIC	0.795	Yes
YW11030	33	AUS	0.0985	No
YW11297	328	AUS	0.1575	No
YW11299	330	AUS	0.202	No
YW11215	246	AUS	0.2075	No
YW11075	88	AUS	0.216	No
YW11293	324	AUS	0.224	No
YW11129	152	AUS	0.2455	No
YW11341	378	AUS	0.2465	No
YW11290	321	AUS	0.264	No
YW11245	276	AUS	0.2965	No
YW11230	261	AUS	0.3155	No
YW11298	329	AUS	0.319	No
YW11288	319	AUS	0.322	No
YW11300	331	AUS	0.323	No
YW11066	78	AUS	0.334	No
YW11315	346	AUS	0.3715	No
YW11041	49	AUS	0.4175	No
YW11016	18	AUS	0.554	No
YW11050	58	AUS	0.6835	No
YW11012	13	AUS	1.8945	No
YW11286	317	AUS	0.1475	Yes
YW11336	371	AUS	0.209	Yes
YW11042	50	AUS	0.238	Yes
YW11326	359	AUS	0.241	Yes
YW11072	85	AUS	0.251	Yes
YW11314	345	AUS	0.265	Yes
YW11296	327	AUS	0.2725	Yes
YW11281	312	AUS	0.2905	Yes
YW11389	651	AUS	0.296	Yes
YW11231	262	AUS	0.3	Yes
YW11069	81	AUS	0.3135	Yes
YW11305	336	AUS	0.3155	Yes
YW11089	105	AUS	0.32	Yes
YW11130	153	AUS	0.355	Yes
YW11324	357	AUS	0.364	Yes
YW11152	178	AUS	0.383	Yes
YW11337	372	AUS	0.413	Yes
YW11310	341	AUS	0.4355	Yes
YW11285	316	AUS	0.438	Yes
YW11112	131	AUS	0.466	Yes
YW11327	360	AUS	0.537	Yes
YW11198	228	AUS	0.635	Yes
YW11283	314	AUS	0.7125	Yes
YW11321	353	AUS	0.904	Yes
YW11026	29	IND	0.1255	No
YW11308	339	IND	0.154	No
YW11323	356	IND	0.262	No
YW11093	109	IND	0.264	No
YW11317	348	IND	0.2965	No
YW11192	222	IND	0.326	Yes
YW11003	3	IND	0.33	Yes
YW11346	385	IND	0.3915	Yes
YW11124	146	IND	0.505	Yes
YW11053	61	IND	0.652	Yes
YW11015	17	IND	0.7575	Yes
YW11370	620	IND	0.8	Yes
YW11019	21	IND	0.9665	Yes
YW11082	97	IND	1.035	Yes
YW11049	57	IND	1.082	Yes
YW11203	234	IND	0.074	Yes
YW11224	255	IND	0.191	Yes
YW11318	349	IND	0.2525	Yes
YW11139	163	IND	0.2635	Yes
YW11113	132	IND	0.2875	Yes
YW11387	643	IND	0.295	Yes
YW11147	172	IND	0.301	Yes
YW11386	642	IND	0.3175	Yes
YW11146	171	IND	0.3355	Yes
YW11181	208	IND	0.3655	Yes
YW11031	34	IND	0.38	Yes
YW11210	241	IND	0.3845	Yes
YW11253	284	IND	0.3845	Yes
YW11204	235	IND	0.389	Yes
YW11306	337	IND	0.3945	Yes
YW11294	325	IND	0.404	Yes
YW11090	106	IND	0.4165	Yes
YW11137	161	IND	0.4365	Yes
YW11100	117	IND	0.446	Yes
YW11107	125	IND	0.4745	Yes
YW11163	189	IND	0.486	Yes
YW11273	304	IND	0.4925	Yes
YW11037	43	IND	0.503	Yes
YW11383	626	IND	0.513	Yes
YW11108	126	IND	0.514	Yes
YW11223	254	IND	0.56	Yes
YW11371	623	IND	0.6125	Yes
YW11378	634	IND	0.622	Yes
YW11238	269	IND	0.6305	Yes
YW11110	129	IND	0.6875	Yes
YW11077	90	IND	0.7	Yes
YW11111	130	IND	0.8015	Yes
YW11102	119	IND	0.8355	Yes
YW11094	110	IND	0.837	Yes
YW11282	313	IND	0.841	Yes
YW11133	156	IND	0.913	Yes
YW11065	76	IND	0.927	Yes
YW11379	616	IND	0.934	Yes
YW11061	72	IND	1.0755	Yes
YW11377	633	IND	1.33	Yes
YW11180	207	IND	1.412	Yes
YW11120	141	IND	1.446	Yes
YW11060	71	IND	1.644	Yes
YW11063	74	IND	2.092	Yes
YW11117	137	IND	0.24	Yes
YW11364	NA	NA	0.1965	No
YW11380	NA	NA	0.512	Yes
YW11354	NA	NA	0.36	Yes
YW11366	NA	NA	0.53	Yes
YW11330	365	TEJ	0.0575	No
YW11362	64	TEJ	0.0605	No
YW11048	56	TEJ	0.063	No
YW11256	287	TEJ	0.0655	No
YW11201	232	TEJ	0.0655	No
YW11101	118	TEJ	0.074	No
YW11151	177	TEJ	0.076	No
YW11104	121	TEJ	0.084	No
YW11246	277	TEJ	0.085	No
YW11237	268	TEJ	0.088	No
YW11259	290	TEJ	0.0885	No
YW11098	115	TEJ	0.0895	No
YW11194	224	TEJ	0.095	No
YW11276	307	TEJ	0.0995	No
YW11087	103	TEJ	0.1025	No
YW11258	289	TEJ	0.1085	No
YW11009	9	TEJ	0.123	No
YW11032	36	TEJ	0.141	No
YW11177	204	TEJ	0.1445	No
YW11236	267	TEJ	0.154	No
YW11331	366	TEJ	0.156	No
YW11132	155	TEJ	0.1575	No
YW11188	216	TEJ	0.1615	No
YW11328	363	TEJ	0.1625	No
YW11043	51	TEJ	0.168	No
YW11280	311	TEJ	0.168	No
YW11234	265	TEJ	0.1745	No
YW11154	180	TEJ	0.175	No
YW11078	91	TEJ	0.189	No
YW11158	184	TEJ	0.2065	No
YW11216	247	TEJ	0.2075	No
YW11115	134	TEJ	0.208	No
YW11251	282	TEJ	0.2095	No
YW11114	133	TEJ	0.211	No
YW11070	83	TEJ	0.215	No
YW11044	52	TEJ	0.2185	No
YW11073	86	TEJ	0.2215	No
YW11128	151	TEJ	0.224	No
YW11202	233	TEJ	0.2305	No
YW11195	225	TEJ	0.2385	No
YW11302	333	TEJ	0.245	No
YW11252	283	TEJ	0.251	No
YW11148	173	TEJ	0.2585	No
YW11056	67	TEJ	0.2875	No
YW11155	181	TEJ	0.305	No
YW11214	245	TEJ	0.3055	No
YW11122	143	TEJ	0.334	No
YW11029	32	TEJ	0.3345	No
YW11135	158	TEJ	0.366	No
YW11134	157	TEJ	0.402	No
YW11225	256	TEJ	0.449	No
YW11343	380	TEJ	0.4575	No
YW11088	104	TEJ	0.483	No
YW11081	94	TEJ	1.282	No
YW11191	219	TEJ	0.073	Yes
YW11217	248	TEJ	0.325	Yes
YW11264	295	TEJ	0.5105	Yes
YW11307	338	TEJ	0.523	Yes
YW11096	113	TEJ	0.5935	Yes
YW11272	303	TEJ	0.65	Yes
YW11131	154	TEJ	0.8665	Yes
YW11322	355	TEJ	1.319	Yes
YW11164	190	TRJ	0.0605	No
YW11118	139	TRJ	0.079	No
YW11187	215	TRJ	0.082	No
YW11168	195	TRJ	0.087	No
YW11357	396	TRJ	0.089	No
YW11062	73	TRJ	0.097	No
YW11105	122	TRJ	0.099	No
YW11051	59	TRJ	0.115	No
YW11103	120	TRJ	0.127	No
YW11076	89	TRJ	0.136	No
YW11174	201	TRJ	0.149	No
YW11092	108	TRJ	0.162	No
YW11355	394	TRJ	0.177	No
YW11319	350	TRJ	0.179	No
YW11054	65	TRJ	0.191	No
YW11277	308	TRJ	0.204	No
YW11022	24	TRJ	0.206	No
YW11375	630	TRJ	0.207	No
YW11369	619	TRJ	0.2135	No
YW11033	37	TRJ	0.2175	No
YW11099	116	TRJ	0.2195	No
YW11388	647	TRJ	0.2275	No
YW11353	392	TRJ	0.228	No
YW11382	625	TRJ	0.2305	No
YW11141	165	TRJ	0.231	No
YW11352	391	TRJ	0.231	No
YW11024	26	TRJ	0.2415	No
YW11079	92	TRJ	0.242	No
YW11209	240	TRJ	0.245	No
YW11340	377	TRJ	0.2515	No
YW11116	135	TRJ	0.265	No
YW11356	395	TRJ	0.2745	No
YW11059	70	TRJ	0.28	No
YW11278	309	TRJ	0.281	No
YW11162	188	TRJ	0.29	No
YW11161	187	TRJ	0.2935	No
YW11127	150	TRJ	0.295	No
YW11345	384	TRJ	0.2955	No
YW11159	185	TRJ	0.298	No
YW11316	347	TRJ	0.344	No
YW11186	214	TRJ	0.361	No
YW11020	22	TRJ	0.379	No
YW11344	381	TRJ	0.384	No
YW11367	621	TRJ	0.4035	No
YW11064	75	TRJ	0.459	No
YW11365	375	TRJ	0.7055	No
YW11157	183	TRJ	0.961	No
YW11172	199	TRJ	1.2265	Yes
YW11140	164	TRJ	0.1005	Yes
YW11184	212	TRJ	0.112	Yes
YW11199	229	TRJ	0.18	Yes
YW11071	84	TRJ	0.194	Yes
YW11193	223	TRJ	0.2985	Yes
YW11149	174	TRJ	0.3545	Yes
YW11040	46	TRJ	0.356	Yes
YW11175	202	TRJ	0.3845	Yes
YW11013	14	TRJ	0.395	Yes
YW11143	167	TRJ	0.563	Yes
YW11320	352	TRJ	0.6595	Yes
YW11025	27	TRJ	0.734	Yes

## Sheet: 8. 430 accessions from 3K-RG
Table S8. 430 accessions from 3K-RG used in this study
3K_DNA_IRIS_UNIQUE_ID	Genetic_Stock_name	Country
B001	Heibiao	China
B004	Qiuguangtengxi 104	Japan
B011	CO 22	India
B012	2037 (Rajahamsal)	India
B015	Kahamu	Romania
B016	Aomierte 168	Hungary_
B018	American Huangkedao	United_States
B026	Padi Ladang Ase Polo Komek	Indonesia
B039	IRAT 10	Ivory_Coast
B040	K 24	Uganda
B045	Gongchengxiang	Japan
B046	Qiutianxiaoting	Japan
B061	Guangluai 4	China
B070	Laoguangtou 83	China
B073	Jinxibai2	China
B081	Heidu 4	China
B094	Zinuo	China
B097	Jiienuo	China
B125	Xiangwanxian 3	China
B149	Haoxiang	China
B157	88B	China
B160	Shuiyuan 300Li	China
B162	Baigedao	China
B167	Qingjinzaosheng	North_Korea
B182	Chimao	Japan
B183	Qingnuo Kyohatamochi	Japan
B190	ITA 221	Nigeria
B191	80 A 60 YR 71009-1-5	Australia_
B197	Taizhongxianxuan 2	China
B204	Longhuamaohu	China
B208	Lucaihao	China
B210	Nanxiongzaoyouzhan	China
B212	Chikenuo	China
B214	Xuanenchangtanqingzhan	China
B216	Hanmadao4	China
B217	Honggu	China
B221	Fanhaopi	China
B226	Heimangdao	China
B250	Annongwangeng B	China
B253	Jiangnongzao 1 B	China
B261	Meihuanuo	China
B264	Sanbaili	China
B265	Wukezhan	China
B269	Yuefu	China
CX10	Gang 46B	China
CX101	Hei Mi Chan	Taiwan
CX102	Tek Si Chut	Taiwan
CX106	SAL BUI BAO	Vietnam
CX107	Tun Sart	Vietnam
CX108	Ziri	India
CX109	Dacca 6	Philippines
CX11	Gumei 2	China
CX110	UP 15	Japan
CX111	Giza 14	Egypt
CX112	Ginga	Japan
CX120	TKM 6	India
CX134	IRBB 7	Philippines
CX138	Qd_441	China
CX142	Ai Yeh Lu	China
CX147	Seberang	na
CX149	Karnal Local	India
CX150	Chorofa	Philippines
CX152	Cisadane	na
CX154	Khao Dawk Mali 105	Thailand
CX155	Madhukar	India
CX158	Shwe War Tun	Vietnam
CX160	W 1263	India
CX162	TN1	Taiwan
CX182	SLG 1	Japan
CX219	FL 478	Philippines
CX220	IRAT 109	Brazil
CX221	Zhongyouzao 81	China
CX225	IR 77298-14-1-2	Philippines
CX227	KASALATH	Japan
CX235	NSIC RC 9	Philippines
CX240	Carijo	Brazil
CX250	829	China
CX262	IAC 3	China
CX263	PADISENEMOK	na
CX269	IAC 165	Brazil
CX270	TAICHUNGNATIVE1	Taiwan
CX273	NONA BOKRA	India
CX274	IR 26	Philippines
CX276	IR 8192-200-3-3-1-1	Philippines
CX285	Nonglinnuo	China
CX288	D 11	China
CX290	Duo 57	China
CX3	BR 24	Bangladesh
CX303	LX 2007	China
CX305	ZH 5	China
CX307	HP 121	China
CX317	MR 19	China
CX344	Hexi 41	China
CX353	CAU 1	China
CX355	Yunlu 102	China
CX357	PSBRC 80	Philippines
CX364	42686	na
CX367	Haogelao	China
CX383	Hongza	China
CX389	Jinyuan 85	China
CX397	Nangeng 46 (Soft Rice)	China
CX401	TOG 7291	Africa
CX409	BG134
CX417	BG143
CX542	RR2-6	China
CX561	177-74
CX578	C21
CX579	C22
CX6	C418	China
CX82	X 21	Vietnam
CX92	UPR 191-66	India
CX97	Budda	India
CX98	Doddabyranella	India
CX99	Doddi	India
IRIS_313-10010	LALKA (LAL DHAN)::IRGC 64946-1	Fiji
IRIS_313-10020	HODARAWALA::IRGC 67631-1	Sri Lanka
IRIS_313-10097	MAEKJO::IRGC 77666-1	Korea, Republic of
IRIS_313-10114	FACAGRO 64::IRGC 82059-1	Burundi
IRIS_313-10171	YA NONG ZAO 4::IRGC 63908-1	China
IRIS_313-10177	DA GANG ZHAN::IRGC 67103-1	China
IRIS_313-10235	PSBRC 68::IRGC 99711-1	Philippines
IRIS_313-10333	B 6136-3-TB-0-1-5::IRGC 117312-1	Indonesia
IRIS_313-10337	B 6149 F-MR-7::IRGC 117314-1	Indonesia
IRIS_313-10503	HA GOO::IRGC 4577-1	China
IRIS_313-10511	MACAN SAPAC::IRGC 5212-2	Philippines
IRIS_313-10524	KHAO BAI SRI::IRGC 6110-2
IRIS_313-10526	CO 2::IRGC 6186-2	India
IRIS_313-10576	BAANYALOJOPOIHUN::IRGC 7928-2	Sierra Leone
IRIS_313-10577	IFUGAO RICE::IRGC 8052-1	Philippines
IRIS_313-10582	QINOGNAS::IRGC 8135-1	Philippines
IRIS_313-10603	UCP 122::IRGC 8794-1	Bangladesh
IRIS_313-10605	DV 86::IRGC 8840-1	Bangladesh
IRIS_313-10609	MATHOLUWA::IRGC 8901-1	Sri Lanka
IRIS_313-10614	HAM MOON::IRGC 9135-2	Hong Kong
IRIS_313-10642	SACHIKAZE::IRGC 10891-1	Japan
IRIS_313-10657	THANGONE::IRGC 11816-3	Lao People's Democratic Republic
IRIS_313-10687	PADI PULUT::IRGC 13444-1	Malaysia
IRIS_313-10706	ANAK CHINA::IRGC 14479-1	Malaysia
IRIS_313-10718	KARUTHA SEENATI::IRGC 15515-2	Sri Lanka
IRIS_313-10725	ERNEST::IRGC 15884-2	Senegal
IRIS_313-10726	POTO BALA::IRGC 15986-2	Senegal
IRIS_313-10727	KOUPENEDOU KOUBOURY::IRGC 16011-1	Senegal
IRIS_313-10793	MELIK::IRGC 18238-2	Indonesia
IRIS_313-10814	SIBORAS::IRGC 18816-2	Indonesia
IRIS_313-10847	ARC 6015::IRGC 20314-2	India
IRIS_313-10850	ARC 7263::IRGC 20570-2	India
IRIS_313-10851	ARC 7296::IRGC 20585-1	India
IRIS_313-10852	ARC 7336::IRGC 20606-1	India
IRIS_313-10857	ARC 10825::IRGC 21082-1	India
IRIS_313-10858	ARC 10894::IRGC 21122-1	India
IRIS_313-10859	ARC 10939::IRGC 21150-2	India
IRIS_313-10861	ARC 11276::IRGC 21278-1	India
IRIS_313-10863	ARC 11322::IRGC 21315-2	India
IRIS_313-10870	ARC 11768::IRGC 21630-1	India
IRIS_313-10871	ARC 11777::IRGC 21639-1	India
IRIS_313-10872	ARC 11802::IRGC 21662-2	India
IRIS_313-10892	ARC 12920::IRGC 22450-1	India
IRIS_313-10918	T Q QI QINYUHAYUHA::IRGC 23342-3	Philippines
IRIS_313-10941	SINTHA::IRGC 24687-1	Indonesia
IRIS_313-10954	PADI GRUNDUL 1::IRGC 25493-1	Indonesia
IRIS_313-10975	KOLA MUCHI::IRGC 26384-2	Bangladesh
IRIS_313-10986	HALDI JAON::IRGC 26638-2	Bangladesh
IRIS_313-11027	JHONA 101::IRGC 27976-1	Pakistan
IRIS_313-11033	RATRIO::IRGC 28181-1	Pakistan
IRIS_313-11037	421::IRGC 28458-1	Pakistan
IRIS_313-11038	AI NAN TSAO 39::IRGC 28461-2	China
IRIS_313-11039	KWANG LU AI 4::IRGC 28480-2	China
IRIS_313-11040	KAVIVARI SAMBA::IRGC 28597-2	India
IRIS_313-11044	BUKU::IRGC 28683-2	Malaysia
IRIS_313-11045	ENGKABANG::IRGC 28694-2	Malaysia
IRIS_313-11046	LALANGIT::IRGC 28715-1	Malaysia
IRIS_313-11047	AUS 84::IRGC 28947-2	Bangladesh
IRIS_313-11048	AUS 171::IRGC 29004-1	Bangladesh
IRIS_313-11050	AUS 233::IRGC 29036-1	Bangladesh
IRIS_313-11051	AUS 242::IRGC 29040-1	Bangladesh
IRIS_313-11052	AUS 278::IRGC 29068-1	Bangladesh
IRIS_313-11053	AUS 282::IRGC 29072-1	Bangladesh
IRIS_313-11056	AUS 301::IRGC 29089-1	Bangladesh
IRIS_313-11057	AUS 308::IRGC 29096-1	Bangladesh
IRIS_313-11058	AUS 329::IRGC 29116-1	Bangladesh
IRIS_313-11062	BEGUNBICHI 33::IRGC 29260-1	Bangladesh
IRIS_313-11064	BORO 275::IRGC 29294-2	Bangladesh
IRIS_313-11066	GASMAL 339::IRGC 29333-1	Bangladesh
IRIS_313-11079	PHAN PHAE::IRGC 29652-2	Lao People's Democratic Republic
IRIS_313-11083	EA TIA::IRGC 29713-2	Lao People's Democratic Republic
IRIS_313-11085	KHAO HAE::IRGC 29773-3	Lao People's Democratic Republic
IRIS_313-11089	SRAU THMOR::IRGC 29904-1	Cambodia
IRIS_313-11094	MAK BOUAP::IRGC 30106-3	Lao People's Democratic Republic
IRIS_313-11095	MAK EA NAM::IRGC 30131-2	Lao People's Democratic Republic
IRIS_313-11097	KALAGNON::IRGC 30335-1	Philippines
IRIS_313-11098	KOLUBA::IRGC 30463-3	Sierra Leone
IRIS_313-11102	D 1-39::IRGC 30868-1	Liberia
IRIS_313-11103	D 1-147::IRGC 30894-2	Liberia
IRIS_313-11104	D 3-102::IRGC 30972-1	Liberia
IRIS_313-11112	HIJOL DIGA::IRGC 31655-1	Bangladesh
IRIS_313-11113	KAL SHULI::IRGC 31665-2	Bangladesh
IRIS_313-11118	SOC NAU (BIEN THE)::IRGC 32074-3	Viet Nam
IRIS_313-11151	E 21::IRGC 33929-2	Myanmar
IRIS_313-11191	RANRUWAN::IRGC 36360-1	Sri Lanka
IRIS_313-11202	4583::IRGC 36894-2	China
IRIS_313-11205	KAZALSAIL::IRGC 37161-2	Bangladesh
IRIS_313-11224	PATNAI 31-679::IRGC 38149-2	Bangladesh
IRIS_313-11229	STRAW 23-428::IRGC 38416-2	Bangladesh
IRIS_313-11234	LIGUNGTUNG::IRGC 38786-1	Philippines
IRIS_313-11238	IAC 1132::IRGC 39052-1	Brazil
IRIS_313-11239	B 737 G-KN-23-1::IRGC 39203-2	Indonesia
IRIS_313-11240	CR 157-392-4::IRGC 39247-2	India
IRIS_313-11241	BR 116-3B-53::IRGC 39559-2	Bangladesh
IRIS_313-11242	OR 117-8::IRGC 39680-2	India
IRIS_313-11244	W 1014-162::IRGC 39871-1	India
IRIS_313-11245	RP 20-12::IRGC 40031-2	India
IRIS_313-11247	RP 1153-20-14::IRGC 40131-2	India
IRIS_313-11251	IR 4500-5-1-1::IRGC 40552-2	Philippines
IRIS_313-11252	ADR 52::IRGC 40638-2	India
IRIS_313-11253	SML CAMPONI::IRGC 40642-1	Surinam
IRIS_313-11256	ARC 12411::IRGC 41047-2	India
IRIS_313-11257	ARC 12757::IRGC 41095-2	India
IRIS_313-11258	ARC 13502::IRGC 41126-2	India
IRIS_313-11260	ARC 13591::IRGC 41177-2	India
IRIS_313-11263	ARC 13919::IRGC 41313-2	India
IRIS_313-11265	ARC 14150::IRGC 41435-2	India
IRIS_313-11266	ARC 14347::IRGC 41517-2	India
IRIS_313-11267	ARC 14358::IRGC 41523-2	India
IRIS_313-11269	ARC 14632::IRGC 41650-2	India
IRIS_313-11273	ARC 14860::IRGC 41793-2	India
IRIS_313-11277	ARC 15129::IRGC 41938-1	India
IRIS_313-11278	ARC 15319::IRGC 42007-1	India
IRIS_313-11279	ARC 15455::IRGC 42040-2	India
IRIS_313-11289	ARC 18578::IRGC 42459-2	India
IRIS_313-11295	ARC 11397::IRGC 42664-1	India
IRIS_313-11298	ARC 13544::IRGC 42743-1	India
IRIS_313-11338	LOBANG (WHITE)::IRGC 44548-2	Philippines
IRIS_313-11345	WAGWAG::IRGC 44802-1	Philippines
IRIS_313-11372	SUFALDHULA::IRGC 46698-2	India
IRIS_313-11394	INDO NO 13030::IRGC 48630-2	Indonesia
IRIS_313-11395	INDO NO 13075::IRGC 48665-3	Indonesia
IRIS_313-11416	KONAMANI::IRGC 49806-1	India
IRIS_313-11436	SAKAZELE (538)::IRGC 50880-1	Cote d'Ivoire
IRIS_313-11453	ZINYA KOLAMBA::IRGC 52402-1	India
IRIS_313-11493	AR 133::IRGC 53942-1	India
IRIS_313-11516	IR 3839-1::IRGC 55946-1	Philippines
IRIS_313-11528	ZO::IRGC 56914-1	Cote d'Ivoire
IRIS_313-11547	SHWE SABA::IRGC 58206-1	Myanmar
IRIS_313-11635	GAM PERNG::IRGC 62135-1	Thailand
IRIS_313-11642	NCS 599::IRGC 62373-1	India
IRIS_313-11643	NCS 603 B::IRGC 62377-1	India
IRIS_313-11644	NCS 745::IRGC 62466-1	India
IRIS_313-11645	NCS 766::IRGC 62478-1	India
IRIS_313-11646	NCS 771 A::IRGC 62483-1	India
IRIS_313-11648	NCS 830::IRGC 62518-1	India
IRIS_313-11651	FEI ZHAO 12::IRGC 62683-1	China
IRIS_313-11652	GONG SHE 9::IRGC 62693-1	China
IRIS_313-11655	SI WAN 14::IRGC 63019-1	China
IRIS_313-11656	B 3913 B 16-20 ST 28::IRGC 63099-1	Indonesia
IRIS_313-11657	EX WUKARI (WILD)::IRGC 63214-1	Nigeria
IRIS_313-11659	TOBOHUN::IRGC 63433-1	Sierra Leone
IRIS_313-11661	91-382::IRGC 63464-1	Bhutan
IRIS_313-11663	MARHARORA::IRGC 63511-1	Zimbabwe
IRIS_313-11664	CUN GU NUO::IRGC 63576-1	China
IRIS_313-11665	JIN HUA 258::IRGC 63670-1	China
IRIS_313-11667	LUO AI ZAO 3::IRGC 63730-1	China
IRIS_313-11668	RONG DAO 4::IRGC 63820-1	China
IRIS_313-11669	F 478::IRGC 63882-1	China
IRIS_313-11671	DERAWA::IRGC 64106-1	Nepal
IRIS_313-11673	BURI BURING::IRGC 64174-1	Philippines
IRIS_313-11674	BEUA KAE::IRGC 64221-1	Thailand
IRIS_313-11677	E NAWN KHAO::IRGC 64293-1	Thailand
IRIS_313-11681	KHAO' PAWM::IRGC 64416-2	Thailand
IRIS_313-11683	NIAW KHIAW NGOO::IRGC 64563-1	Thailand
IRIS_313-11684	OB CHUEY::IRGC 64568-1	Thailand
IRIS_313-11685	PLAWNG SAENG::IRGC 64595-1	Thailand
IRIS_313-11686	QUAHNG LUANG::IRGC 64609-2	Thailand
IRIS_313-11687	SA GAE::IRGC 64613-1	Thailand
IRIS_313-11689	DECHANGBYEO::IRGC 64858-1	Korea, Republic of
IRIS_313-11691	SHANGYIPA::IRGC 64928-1	Bhutan
IRIS_313-11692	CHIAYI WU-K'O::IRGC 64974-1	Taiwan
IRIS_313-11693	CHING CH'UNG::IRGC 65002-1	Taiwan
IRIS_313-11700	DAW NOK KAEN::IRGC 65548-1	Thailand
IRIS_313-11704	BAHN DAENG::IRGC 65771-1	Thailand
IRIS_313-11705	DAWK PUD KHAO::IRGC 65808-1	Thailand
IRIS_313-11707	KHAO SAHKORN::IRGC 65948-1	Thailand
IRIS_313-11708	KHAO YAI GUANG::IRGC 65972-1	Thailand
IRIS_313-11709	LEUANG KHAJAWN::IRGC 66014-1	Thailand
IRIS_313-11710	LEUANG MAI::IRGC 66019-2	Thailand
IRIS_313-11711	RAI MAHK MEUANG::IRGC 66154-1	Thailand
IRIS_313-11716	SOSSOKA::IRGC 66478-1	Guinea
IRIS_313-11717	JATI MANI::IRGC 66565-1	Indonesia
IRIS_313-11719	DAWK PUT::IRGC 66699-1	Thailand
IRIS_313-11720	DAW 85::IRGC 66704-1	Thailand
IRIS_313-11721	GAEW DAENG::IRGC 66707-1	Thailand
IRIS_313-11722	KABERI::IRGC 66801-1	Bangladesh
IRIS_313-11723	DISSIGBE::IRGC 66916-1	Guinea
IRIS_313-11724	KONYAN::IRGC 66931-1	Guinea
IRIS_313-11725	ZUIHOU::IRGC 66982-1	Japan
IRIS_313-11727	HONG YANG ZAO 3::IRGC 67177-1	China
IRIS_313-11728	LUO SI ZHAN::IRGC 67211-1	China
IRIS_313-11730	QING ER XIAO 2::IRGC 67255-1	China
IRIS_313-11731	QING TAI AI::IRGC 67273-1	China
IRIS_313-11732	QING ZAO 3::IRGC 67281-1	China
IRIS_313-11733	SHUANG BAI AI 2::IRGC 67309-1	China
IRIS_313-11734	SI CHAO 1::IRGC 67335-1	China
IRIS_313-11736	MALAGKIT (PINELIPE)::IRGC 67444-1	Philippines
IRIS_313-11737	CHUNDI::IRGC 67486-1	India
IRIS_313-11738	PAUNDRI::IRGC 67527-1	India
IRIS_313-11739	NAKPUI::IRGC 67594-1	Ghana
IRIS_313-11740	UGAGA::IRGC 67604-1	Ghana
IRIS_313-11741	HERATH BANDA::IRGC 67630-1	Sri Lanka
IRIS_313-11742	KALIBAJARI::IRGC 67718-1	India
IRIS_313-11744	AI JIAO AO FAN ZI::IRGC 67871-1	China
IRIS_313-11745	AN FU ZHAN::IRGC 67878-1	China
IRIS_313-11746	E 2070::IRGC 67981-1	China
IRIS_313-11747	E 4197::IRGC 68004-1	China
IRIS_313-11748	GAO JIAO YING GAN ZHAN::IRGC 68053-1	China
IRIS_313-11750	L 10595::IRGC 68109-1	China
IRIS_313-11751	L 10833::IRGC 68121-1	China
IRIS_313-11752	M 6034-1::IRGC 68193-1	China
IRIS_313-11753	XIANG CHANG ZAO::IRGC 68268-1	China
IRIS_313-11754	AMBOHIMANDAY::IRGC 68330-1	Madagascar
IRIS_313-11755	A 2-257::IRGC 68342-1	Liberia
IRIS_313-11756	BENGALI VAKAHANA 1448::IRGC 68370-1	Madagascar
IRIS_313-11757	BORIZINA 640::IRGC 68382-1	Madagascar
IRIS_313-11758	FOFFI::IRGC 68438-1	Cote d'Ivoire
IRIS_313-11759	K 2 C 45::IRGC 68552-1	Cote d'Ivoire
IRIS_313-11760	MENAHARA 505::IRGC 68709-1	Madagascar
IRIS_313-11761	NS 199::IRGC 68864-1	Cote d'Ivoire
IRIS_313-11762	NS 1515::IRGC 68947-1	Madagascar
IRIS_313-11763	PJ 110::IRGC 68981-1	Cameroon
IRIS_313-11764	P 41::IRGC 68987-1	Liberia
IRIS_313-11784	MBEIMBEIHUN::IRGC 69730-1	Sierra Leone
IRIS_313-11786	N'YA NOFF::IRGC 69749-1	Gambia
IRIS_313-11787	TANDAKAY FINGO::IRGC 69793-1	Gambia
IRIS_313-11788	CANLUBANG::IRGC 69816-1	Philippines
IRIS_313-11789	SABORAMANDALOAFO::IRGC 69875-1	Madagascar
IRIS_313-11790	VARIRANGAHY::IRGC 69897-1	Madagascar
IRIS_313-11791	VARY LAHY::IRGC 69908-1	Madagascar
IRIS_313-11794	TSIPALA MENAHAR::IRGC 69979-1	Madagascar
IRIS_313-11795	DA GU AI 7::IRGC 70075-1	China
IRIS_313-11796	DU GEN CHUAN::IRGC 70083-1	China
IRIS_313-11797	E ZI 32::IRGC 70127-1	China
IRIS_313-11798	E ZI 100::IRGC 70192-1	China
IRIS_313-11799	E ZI 110::IRGC 70201-1	China
IRIS_313-11800	FAN GENG 6::IRGC 70243-1	China
IRIS_313-11801	FAN WU::IRGC 70245-1	China
IRIS_313-11802	JIE CAO ZHAN::IRGC 70305-1	China
IRIS_313-11804	QUN XUAN ZAO::IRGC 70371-1	China
IRIS_313-11805	XI HONG GU::IRGC 70416-1	China
IRIS_313-11806	78 XUAN WU::IRGC 70475-1	China
IRIS_313-11807	R 582::IRGC 70504-1	Colombia
IRIS_313-11809	MHARAKA::IRGC 70612-1	Kenya
IRIS_313-11810	PULURE::IRGC 70647-1	Kenya
IRIS_313-11811	MOSHI::IRGC 70648-1	Kenya
IRIS_313-11812	ASFALA::IRGC 70650-1	Kenya
IRIS_313-11813	ZERO::IRGC 70707-2	Kenya
IRIS_313-11814	KIKUBA::IRGC 70722-1	Kenya
IRIS_313-11815	MOSHI::IRGC 70730-1	Kenya
IRIS_313-11816	KARILETYONE::IRGC 70745-1	Myanmar
IRIS_313-11817	KHAOSAING::IRGC 70746-2	Myanmar
IRIS_313-11819	PADINTHUMA::IRGC 70762-2	Myanmar
IRIS_313-11820	PAKISTANHMWE::IRGC 70763-1	Myanmar
IRIS_313-11821	19::IRGC 70786-1	India
IRIS_313-11822	BHONDU PAREWA::IRGC 70802-3	India
IRIS_313-11823	BHU BHUSI::IRGC 70803-1	India
IRIS_313-11824	DHANIYA PHOOL::IRGC 70811-1	India
IRIS_313-11825	HANSRAJ::IRGC 70836-3	India
IRIS_313-11835	E NOI NAH::IRGC 71138-1	Thailand
IRIS_313-11842	NIAW YUANG KHANUN::IRGC 71362-1	Thailand
IRIS_313-11878	BAI RI XIAN::IRGC 72588-1	China
IRIS_313-11882	MAN TIAN QING::IRGC 72776-1	China
IRIS_313-11900	PLE LIA::IRGC 73562-1	Thailand
IRIS_313-11924	NAM JAM::IRGC 75069-1	Thailand
IRIS_313-11929	GILINGAN MARANGRAS::IRGC 75213-1	Philippines
IRIS_313-11930	ITA 117::IRGC 75235-1	Nigeria
IRIS_313-12000	LAANG::IRGC 79258-1	Cambodia
IRIS_313-12033	GAO JIAO HONG::IRGC 80920-1	China
IRIS_313-12044	SAR SIEM::IRGC 81386-2	Cambodia
IRIS_313-12058	KUL REUSEI::IRGC 82308-1	Cambodia
IRIS_313-12060	LIJIAN 942::IRGC 82399-1	China
IRIS_313-12121	CHA LIENG::IRGC 84920-1	Lao People's Democratic Republic
IRIS_313-12127	INPONG::IRGC 85524-1	Lao People's Democratic Republic
IRIS_313-12228	SOM::IRGC 92221-1	Lao People's Democratic Republic
IRIS_313-12349	MAK KHEUA DENG::IRGC 107709-1	Lao People's Democratic Republic
IRIS_313-12355	NASAENG::IRGC 107819-1	Lao People's Democratic Republic
IRIS_313-15908	COLOMBIA XXI::G1	Colombia
IRIS_313-15910	CYPRESS::IRTP 19532-G1	United States of America
IRIS_313-7646	BETSILAIZINA::GERVEX 8405-C1	Madagascar
IRIS_313-7808	WAS 173-B-B-6-2-2::C1	Senegal
IRIS_313-7883	GANIGI::IRGC 48698-C1	Indonesia
IRIS_313-7902	IR 63380-16::C1	Philippines
IRIS_313-7914	IRAT 112::C1	Cote d'Ivoire
IRIS_313-8125	PLOVDIV 22::GERVEX 1167-C1	Bulgaria
IRIS_313-8151	VALTEJO::GERVEX 1355-C1	Portugal
IRIS_313-8173	A 201::GERVEX 1638-C1	United States of America
IRIS_313-8293	SAGNADE::IRGC 15801-1	Senegal
IRIS_313-8305	URAIBOOL::IRGC 52785-1	India
IRIS_313-8312	BATU::IRGC 71508-1	Malaysia
IRIS_313-8326	JC 1::IRGC 9091-1	India
IRIS_313-8391	MARAGBE::IRGC 69263-1	Burkina Faso
IRIS_313-8407	NACHIN ER 12::IRGC 14146-1	Malaysia
IRIS_313-8453	ARC 18597::IRGC 43299-1	India
IRIS_313-8454	LAI YIP ZIM::IRGC 4955-1	Taiwan
IRIS_313-8493	MELABOH::IRGC 66597-1	Indonesia
IRIS_313-8557	SERENDAH SUNGAI DUA 25::IRGC 13892-1	Malaysia
IRIS_313-8586	PLI KHAO::IRGC 64596-1	Thailand
IRIS_313-8595	MAKALIOKA STANDARD::IRGC 12768-1	Madagascar
IRIS_313-8606	AC 13 (T 141)::IRGC 5456-1
IRIS_313-8703	DA 7::IRGC 5809-2	Bangladesh
IRIS_313-8725	PULUT BARAYA::IRGC 27393-1	Indonesia
IRIS_313-8755	NORIN 6::IRGC 2633-1	Japan
IRIS_313-8864	NOROI::IRGC 31611-1	Bangladesh
IRIS_313-8911	LEK::IRGC 40199-1	Thailand
IRIS_313-8923	CALIFORNIA BELLE::IRGC 66836-1	United States of America
IRIS_313-8925	KURULUTUDU::IRGC 36304-1	Sri Lanka
IRIS_313-8930	MUKKALA BAZAL::IRGC 77279-1	Bangladesh
IRIS_313-8948	BUCAYAB::IRGC 44357-1	Philippines
IRIS_313-8986	ARC 10754::IRGC 12603-1	India
IRIS_313-8988	BANIKAT::IRGC 67720-1	India
IRIS_313-9020	LEUANG CHAIYAPHUM::IRGC 78266-1	Thailand
IRIS_313-9023	CR 60-10::IRGC 15777-1	India
IRIS_313-9039	MUTTU SAMBA::IRGC 36333-1	Sri Lanka
IRIS_313-9066	AUS 177::IRGC 29009-1	Bangladesh
IRIS_313-9067	BHOJON KOLPO::IRGC 31727-1	Bangladesh
IRIS_313-9112	LEUANG YAI 344::IRGC 651-1	Thailand
IRIS_313-9148	BADAL 1163::IRGC 32796-1	Bangladesh
IRIS_313-9160	THIERNO BANDE::IRGC 16009-1	Senegal
IRIS_313-9182	KHAO MON::IRGC 60764-1	Myanmar
IRIS_313-9262	JHODI BIRUN::IRGC 31812-1	Bangladesh
IRIS_313-9294	AUS 78-62::IRGC 69456-1	Gambia
IRIS_313-9409	GUMPANGAR::IRGC 71524-1	Malaysia
IRIS_313-9590	KETAN SERANG::IRGC 14615-1	Indonesia
IRIS_313-9602	HTA 22::IRGC 45827-1	Thailand

## Sheet: 9. H-MITE pull-down protein
Table S9. LC-MS/MS detected ProOsPT1H-MITE specifically pull-down proteins
Accession	ProOsPT1H-MITE pull-down protein	ProOsPT1 pull-down protein	Coverage [%]	Peptides	PSMs	Unique Peptides	Abundances (Grouped)	Gene ID (MSU7.0)	Annotation
A0A5P8KMJ9	Detected	Detected	7	4	5	4	1.62506e+07	LOC_Os10g21268.1	protein|ribulose bisphosphate carboxylase large chain precursor, putative, expressed
Q0IPF7	Detected	Detected	4	2	3	2	2.99641e+06	LOC_Os12g10580.1	protein|ribulose bisphosphate carboxylase large chain precursor, putative, expressed
Q2R389	Detected	Detected	11	1	2	1	2.58154e+06	LOC_Os11g32770.1	protein|ribulose bisphosphate carboxylase large chain precursor, putative, expressed
A2ZH04	Detected	Not detected	5	1	1	1	2.58154e+06	LOC_Os11g47670.1	protein|thaumatin family domain containing protein, expressed
P0C434	Detected	Not detected	5	2	2	2	992403	LOC_Os08g35420.1	protein|photosynthetic reaction center protein, putative, expressed
Q7G3H9	Detected	Not detected	5	2	2	2	992403	LOC_Os10g21192.1	protein|photosystem Q, putative, expressed
Q8S7T5	Detected	Detected	6	3	3	3	1.96343e+06	LOC_Os04g16740.1	protein|ATP synthase subunit alpha, putative, expressed
Q8S6F8	Detected	Detected	6	3	3	3	1.96343e+06	LOC_Os10g21240.1	protein|ATP synthase, putative, expressed
Q10EX4	Detected	Detected	4	1	1	1	612611	LOC_Os03g48471.1	protein|ATP synthase subunit alpha, putative, expressed
H5ZXB0	Detected	Detected	3	1	1	1	612611	LOC_Os09g08880.1	protein|ATP synthase like protein, putative, expressed
B8AII9	Detected	Detected	2	1	1	1	421746	LOC_Os02g07490.1	protein|glyceraldehyde-3-phosphate dehydrogenase, putative, expressed
A2YFZ4	Detected	Detected	2	1	1	1	421746	LOC_Os06g45590.1	protein|glyceraldehyde-3-phosphate dehydrogenase, putative, expressed
P0C2Z0	Detected	Not detected	5	1	1	1	426553	LOC_Os10g38272.1	protein|ATP synthase B chain, putative, expressed
E9KIQ4	Detected	Detected	10	1	1	1	426553	LOC_Os10g21298.1	protein|cytochrome b559 subunit alpha, putative
Q2R149	Detected	Detected	1	1	3	1	1.23323e+06	LOC_Os11g40360.1	protein|transposon protein, putative, unclassified, expressed
B9G8J2	Detected	Detected	3	2	4	2	3.12162e+06	LOC_Os11g39940.1	protein|transposon protein, putative, unclassified, expressed
Q7XH61	Detected	Detected	1	1	3	1	1.23323e+06	LOC_Os10g02910.1	protein|transposon protein, putative, unclassified, expressed
Q0JQC4	Detected	Detected	1	1	3	1	1.23323e+06	LOC_Os07g47800.1	protein|transposon protein, putative, unclassified, expressed
P0C2Z7	Detected	Detected	5	2	2	2	524932	LOC_Os10g21266.1	protein|ATP synthase subunit beta, putative, expressed
C7IXC8	Detected	Detected	8	2	2	2	524932	LOC_Os03g55874.1	protein|ATP synthase subunit beta, putative, expressed
Q75HQ5	Detected	Detected	7	2	2	2	524932	LOC_Os05g35320.1	protein|ATP synthase like protein, putative, expressed
B8AND4	Detected	Detected	1	1	2	1	62752020	LOC_Os03g05110.1	protein|xyloglucan galactosyltransferase KATAMARI1, putative, expressed
B9GDW2	Detected	Detected	1	1	2	1	62752020	LOC_Os12g38450.1	protein|exostosin family domain containing protein, expressed
B8ADE1	Detected	Not detected	4	1	1	1	793095	LOC_Os01g06640.2	protein|basic helix-loop-helix, putative, expressed
Q0JCT1	Detected	Detected	5	1	1	1	5.75879e+06	LOC_Os06g04030.1	protein|histone H3, putative, expressed
C7J3T3	Detected	Detected	3	1	1	1	5.75879e+06	LOC_Os06g06480.1	protein|Core histone H2A/H2B/H3/H4 domain containing protein, putative, expressed
Q53NE3	Detected	Detected	4	1	1	1	5.75879e+06	LOC_Os11g05730.1	protein|histone H3, putative, expressed
A0A0P0WA64	Detected	Detected	3	1	1	1	5.75879e+06	LOC_Os04g34240.1	protein|histone H3, putative, expressed
A0A0P0VTT8	Detected	Detected	6	2	2	2	889717	LOC_Os03g08050.1	protein|elongation factor Tu, putative, expressed
A0A0P0XVN4	Detected	Not detected	6	1	1	1	1.53968e+06	LOC_Os10g35090.1	protein|Rf1, mitochondrial precursor, putative, expressed
B8B874	Detected	Not detected	1	1	1	1	2.06607e+06	LOC_Os07g10150.1	protein|coatomer subunit gamma-2, putative, expressed
A2YVI8	Detected	Not detected	6	1	1	1	201838	LOC_Os08g33820.1	protein|chlorophyll A-B binding protein, putative, expressed
A2WXS1	Detected	Not detected	1	1	1	1	607777	LOC_Os01g66500.1	protein|phosphoribosylformylglycinamidine synthase, putative, expressed
A2XZF8	Detected	Not detected	1	1	1	1	607777	LOC_Os05g01440.1	protein|phosphoribosylformylglycinamidine synthase, putative, expressed
A0A0P0YCS0	Detected	Not detected	2	1	2	1	14835719	LOC_Os12g42340.1	protein|OsFBX464 - F-box domain containing protein, expressed
B8B3L5	Detected	Not detected	2	1	1	1	3596534	LOC_Os06g35520.1	protein|peroxidase precursor, putative, expressed
Q6ER78	Detected	Detected	2	1	2	1	38101440	LOC_Os02g33610.1	protein|metallo-beta-lactamase, putative, expressed
Q2QWP4	Detected	Detected	2	1	2	1	38101440	LOC_Os12g08680.1	protein|expressed protein
A0A411LC59	Detected	Not detected	2	1	1	1	426553	LOC_Os09g08910.1	protein|ATP synthase, putative, expressed
A0A0P0Y1T7	Detected	Not detected	1	1	1	1	69159200	LOC_Os11g24170.1	protein|CC-NBS-LRR protein, putative, expressed
B8A6Y9	Detected	Not detected	1	2	2	2	647073	LOC_Os01g64900.1	protein|HEAT, putative, expressed
Q5TKD7	Detected	Detected	1	1	1	1	1.90875e+06	LOC_Os05g11110.1	protein|retrotransposon protein, putative, unclassified, expressed
A2Y303	Detected	Not detected	3	2	5	2	1.44723e+07	LOC_Os05g23990.1	protein|rp3 protein, putative, expressed
Q2R562	Detected	Detected	2	1	1	1	1.48235e+06	LOC_Os11g26110.1	protein|retrotransposon protein, putative, unclassified, expressed
A2YB92	Detected	Not detected	1	1	2	1	2.71849e+06	LOC_Os06g13820.2	protein|dynamin, putative, expressed
Q6K455	Detected	Detected	2	1	1	1	508558	LOC_Os06g39708.1	protein|photosystem II P680 chlorophyll A apoprotein, putative, expressed
Q0J6X4	Detected	Detected	5	1	1	1	508558	LOC_Os10g21310.1	protein|photosystem II P680 chlorophyll A apoprotein, putative, expressed
Q40677	Detected	Not detected	6	2	2	2	571990	LOC_Os11g07020.1	protein|fructose-bisphospate aldolase isozyme, putative, expressed
Q01JQ3	Detected	Not detected	5	1	1	1	539311	LOC_Os04g38410.1	protein|chlorophyll A-B binding protein, putative, expressed
Q5NBS9	Detected	Not detected	5	1	1	1	113614	LOC_Os01g15200.1	protein|hypothetical protein
A2ZRE3	Detected	Not detected	2	1	1	1	113614	LOC_Os01g15250.1	protein|expressed protein
Q0JNZ1	Detected	Not detected	1	1	1	1	113614	LOC_Os01g15210.1	protein|expressed protein
A2Y877	Detected	Not detected	4	2	2	2	202453	LOC_Os05g51850.1	protein|AT hook-containing DNA-binding protein, putative, expressed
A0A0P0WES5	Detected	Detected	2	1	4	1	244136544	LOC_Os04g52050.1	protein|TNP1, putative, expressed
O22567	Detected	Not detected	1	1	1	1	539311	LOC_Os05g33840.1	protein|transketolase, putative, expressed
A3BTF2	Detected	Not detected	8	2	2	2	1.43382e+06	LOC_Os08g33670.1	protein|no apical meristem protein, putative, expressed
A3AU67	Detected	Not detected	8	1	5	1	1.67318e+07	ChrSy.fgenesh.mRNA.27	protein|expressed protein
Q0DTI7	Detected	Not detected	3	1	1	1	1.43382e+06	LOC_Os03g14130.1	protein|POEI1 - Pollen Ole e I allergen and extensin family protein precursor, expressed
B9F5Y7	Detected	Not detected	1	1	1	1	65464.7	LOC_Os03g56360.1	protein|transposon protein, putative, unclassified, expressed
A2Y8P7	Detected	Not detected	4	2	2	2	1.30574e+06	LOC_Os06g03150.1	protein|expressed protein
B8BM61	Detected	Not detected	19	2	3	2	384160	LOC_Os01g71150.1	protein|expressed protein
A2WZN3	Detected	Not detected	7	1	1	1	195222	LOC_Os01g74440.1	protein|OsMADS79 - MADS-box family gene with M-alpha type-box, expressed
Q0J4B7	Detected	Not detected	1	1	1	1	273012	LOC_Os08g41070.1	protein|retrotransposon protein, putative, unclassified, expressed
Q2R017	Detected	Not detected	0	1	1	1	273012	LOC_Os11g44014.1	protein|retrotransposon protein, putative, unclassified, expressed
Q0J185	Detected	Not detected	4	2	2	2	197724	LOC_Os09g28390.1	protein|cytochrome P450, putative, expressed
Q7XCI7	Detected	Not detected	4	1	1	1	273012	LOC_Os10g39880.1	protein|photosynthetic reaction center protein, putative, expressed
A2ZB00	Detected	Not detected	5	1	1	1	358516	LOC_Os12g03090.1	protein|ribosomal protein, putative, expressed
Q0DTY6	Detected	Not detected	8	2	2	2	677880	LOC_Os03g11770.1	protein|expressed protein
Q8S1E3	Detected	Not detected	7	1	1	1	23056560	LOC_Os01g67380.1	protein|expressed protein
B8ABQ6	Detected	Not detected	4	1	2	1	7.53899e+07	LOC_Os01g62030.1	protein|disease resistance-responsive family protein, putative, expressed
C7J8X0	Detected	Not detected	12	1	1	1	7.53899e+07	LOC_Os11g38959.1	protein|40S ribosomal protein S9-2, putative, expressed
Q7XT07	Detected	Not detected	1	1	1	1	2.69122e+06	LOC_Os04g02730.1	protein|tRNA-dihydrouridine synthase 3-like, putative, expressed
A0A0P0XSD8	Detected	Not detected	4	2	2	2	2.69122e+06	LOC_Os10g11354.1	protein|MATE efflux family protein, putative, expressed
A2ZIS7	Detected	Not detected	7	1	1	1	1.88203e+06	LOC_Os12g08830.1	protein|thylakoid lumenal 29.8 kDa protein, putative, expressed
A3BAW2	Detected	Not detected	2	1	1	1	1549455	LOC_Os06g19070.1	protein|cytochrome P450, putative, expressed
B8BC22	Detected	Not detected	1	1	1	1	68102.8	LOC_Os08g38570.1	protein|WD domain, G-beta repeat domain containing protein, expressed
A2WXB0	Detected	Not detected	5	2	2	2	1.11868e+06	LOC_Os01g64630.1	protein|actin, putative, expressed
Q0ILJ7	Detected	Not detected	4	1	1	1	1.01244e+06	LOC_Os12g44350.1	protein|actin, putative, expressed
B8BJ82	Detected	Not detected	5	2	2	2	1.11868e+06	LOC_Os11g06390.4	protein|actin, putative, expressed
A2XNS1	Detected	Not detected	5	2	2	2	1.11868e+06	LOC_Os03g61970.1	protein|actin, putative, expressed
Q10DV7	Detected	Not detected	5	2	2	2	1.11868e+06	LOC_Os03g50885.1	protein|actin, putative, expressed
Q0IPW3	Detected	Not detected	5	2	2	2	1.11868e+06	LOC_Os12g06660.1	protein|actin, putative, expressed
Q0JN56	Detected	Not detected	2	1	1	1	203304	LOC_Os01g22370.1	protein|peroxidase precursor, putative, expressed
B9ETA3	Detected	Not detected	1	1	1	1	203304	LOC_Os05g43240.3	protein|jacalin-like lectin domain containing protein, expressed
Q6EN32	Detected	Not detected	9	1	1	1	288291	LOC_Os02g15704.1	protein|expressed protein
A3AF39	Detected	Not detected	2	1	1	1	1.01244e+06	LOC_Os03g10070.1	protein|transcription initiation factor IIB, putative, expressed
D5L602	Detected	Not detected	4	2	4	1	13857423	LOC_Os02g33110.1	protein|glycosyl hydrolases, putative, expressed
B8AQJ7	Detected	Not detected	8	1	1	1	13857423	LOC_Os03g26450.1	protein|F-actin-capping protein subunit beta, putative, expressed
A0A0P0XVA4	Detected	Not detected	2	1	1	1	1369310	LOC_Os10g31856.1	protein|midasin-related, putative, expressed
B8BH91	Detected	Not detected	0	2	2	2	2.4884e+06	LOC_Os10g31864.1	protein|expressed protein

[truncated: 3 more sheets: 10. Editing type of mutats, 11. Primers, 12. Accession number]
